# Supplementary material for: Genome-scale data suggest reclassifications in the Leisingera-Phaeobacter cluster including proposals for Sedimentitalea gen. nov. and Pseudophaeobacter gen. nov
Source: Front Microbiol. 2014 Aug 11;5:416. doi: 10.3389/fmicb.2014.00416 (PMC4127530; doi:10.3389/fmicb.2014.00416)
Supplement: Supplementary file 1 [file DataSheet1.ZIP]

Archive with 4 entries (4 files):
- Supp Mat Datasheet 2.CSV
- Supp Mat Datasheet 3.CSV
- Supp Mat legends.pdf
- Supp Mat Datasheet 1.PDF
