# Supplementary material for: Genome-scale data suggest reclassifications in the Leisingera-Phaeobacter cluster including proposals for Sedimentitalea gen. nov. and Pseudophaeobacter gen. nov
Source: Front Microbiol. 2014 Aug 11;5:416. doi: 10.3389/fmicb.2014.00416 (PMC4127530; doi:10.3389/fmicb.2014.00416)
Supplement: Supplementary file 1 [file DataSheet1.ZIP › Supp Mat Datasheet 2.CSV]

	REFERENCES:
	[1] Zhang, D.C., Li, H.R., Xin, Y.H., Liu, H.C., Chi, Z.M., Zhou, P.J., Yu, Y. (2008) Phaeobacter arcticus sp. nov., a psychrophilic bacterium isolated from the Arctic. Int. J. Syst. Evol. Microbiol. 58, 1384–1387.
	[2] Freese, H., Dalingault, H., Petersen, J., Pradella, S., Davenport, K., Teshima, H., Chen, A., Pati, A., Ivanova, N., Goodwin, L.A., Chain, P., Detter, J.C., Rohde, M., Gronow, S., Kyrpides, N.C., Woyke, T., Brinkhoff, T., Göker, M., Overmann, J., Klenk, H.-P. (2013) Genome sequence of the phage-gene rich marine Phaeobacter arcticus type strain DSM 23566T. Stand. Genomic Sci. 8, 450–464.
	[3] Ruiz-Ponte, C., Cilia, V., Lambert, C., Nicolas, J.L. (1998) Roseobacter gallaeciensis sp. nov., a new marine bacterium isolated from rearings and collectors of the scallop Pecten maximus. Int. J. Syst. Bacteriol. 48, 537-542.
	[4] Vandecandelaere, I., Segaert, E., Mollica, A., Faimali, M., Vandamme, P. (2009) Phaeobacter caeruleus sp. nov., a blue-coloured, colony-forming bacterium isolated from a marine electroactive biofilm. Int. J. Syst. Evol. Microbiol. 59, 1209–1214.
	[5] Sun, F., Wang, B., Liu, X., Lai, Q., Du, Y., Li, G., Luo, J., Shao, Z. (2010) Leisingera nanhaiensis sp. nov., isolated from marine sediment. Int. J. Syst. Evol. Microbiol. 60, 275-280.
	[6] Gaboyer, F., Tindall, B.J., Ciobanu, M.-C., Duthoit, F., Le Romancer, M., Alain, K. (2013) Phaeobacter leonis sp. nov., a novel alphaproteobacterium from Mediterranean Sea sediments. Int. J. Syst. Evolution. Microbiol. 63, 3301–3306.
	[7] Martens T, Heidorn T, Pukall R, Simon M, Tindall BJ, Brinkhoff T. (2006) Reclassification of Roseobacter gallaeciensis Ruiz-Ponte et al. 1998 as Phaeobacter gallaeciensis gen. nov., comb. nov., description of Phaeobacter inhibens sp. nov., reclassification of Ruegeria algicola (Lafay et al. 1995) Uchino et al. 1999 as Marinovum algicola gen. nov., comb. nov., and emended description of the ge…
	[8] Frank, O., Pradella, S., Rohde, M., Scheuner, C., Klenk, H-P., Göker, M., Petersen, J. (2014) Complete genome sequence of the Phaeobacter gallaeciensis type strain CIP 105210T (= DSM 26640T = BS107T). Stand. Genomic Sci., in press (doi:10.4056/sigs.5179110).
	[9] Vandecandelaere, I., Segaert, E., Mollica, A., Faimali, M., Vandamme, P. (2008) Leisingera aquimarina sp. nov., isolated from a marine electroactive biofilm, and emended descriptions of Leisingera methylohalidivorans Schaefer et al. 2002, Phaeobacter daeponensis Yoon et al. 2007 and Phaeobacter inhibens Martens et al. 2006. Int. J. Syst. Evol. Microbiol. 58, 2788–2793.
	[10] Schaefer, J.K., Goodwin, K.D., McDonald, I.R., Murrell, J.C., Oremland, R.S. (2002) Leisingera methylohalidivorans gen. nov., sp. nov., a marine methylotroph that grows on methyl bromide. Int. J. Syst. Evol. Microbiol. 52, 851-859.
	[11] Yoon, J.-H., Kang, S.-J., Lee, S.-Y., Oh, T.-K. (2007) Phaeobacter daeponensis sp. nov., isolated from a tidal flat of the Yellow Sea in Korea. Int. J. Syst. Evolution. Microbiol. 57, 856–861.
	[12] Dogs, M., Voget, S., Teshima, H., Petersen, J., Fiebig, A., Davenport, K., Dalingault, H., Chen, A., Pati, A., Ivanova, N., Goodwin, L., Chain, P., Detter, J., Rohde, M., Gronow, S., Kyrpides, N., Woyke, T., Simon, M., Klenk, H.P., Göker, M., Brinkhoff, T. (2013b) Genome sequence of Phaeobacter inhibens type strain (T5T), a secondary-metabolite producing member of the marine Roseobacter clad…
	[13] Park, S., Park, D.-S., Bae, K.S., Yoon, J.-H. (2014) Phaeobacter aquaemixtae sp. nov., isolated from the junction between the ocean and a freshwater spring. Int. J. Syst. Evol. Microbiol. 64, 1378–1383.
	[14] Beyersmann, P.G., Chertkov, O., Petersen, J., Fiebig, A., Chen, A., Pati, A., Ivanova, N., Lapidus, A., Goodwin, L.A., Chain, P., Detter, J.C., Rohde, M., Gronow, S., Kyrpides, N.C., Woyke, T., Simon, M., Göker, M., Klenk, H.-P., Brinkhoff, T. (2013) Genome sequence of Phaeobacter caeruleus type strain (DSM 24564T), a surface-associated member of the marine Roseobacter clade. Stand. Genomic …
	[15] Dogs, M., Teshima, H., Petersen, J., Chertkov, O., Dalingault, H., Chen, A., Pati, A., Goodwin, L.A., Chain, P., Detter, J.C., Ivanova, N., Lapidus, A., Rohde, M., Tindall, B.J., Kyrpides, N.C., Woyke, T. Simon, M., Göker, M., Klenk, H.-P., Brinkhoff, T. (2013a) Genome sequence of Phaeobacter daeponensis type strain (DSM 23529T), a facultatively anaerobic bacterium isolated from marine sedim…
	[16] Riedel, T., Teshima, H., Petersen, J., Fiebig, A., Davenport, K., Daligault, H., Erkkila, T., Gu, W., Munk, C., Xu, Y., Chen, A., Pati, A., Ivanova, N., Goodwin, L.A., Chain, P., Detter, J.C., Rohde, M., Gronow, S., Kyrpides, N.C., Woyke, T., Göker, M., Brinkhoff, T., Klenk, H.-P. (2013) Genome sequence of the Leisingera aquimarina type strain (DSM 24565T), a member of the marine Roseobacter…
	[17] Buddruhs, N., Chertkov, O., Petersen, J., Fiebig, A., Chen, A., Pati, A., Ivanova, N., Lapidus, A., Goodwin, L., Chain, P., Detter, J., Gronow, S., Kyrpides, N., Woyke, T., Göker, M., Brinkhoff, T., Klenk, H.P. (2013) Complete genome sequence of the marine methyl-halide oxidizing Leisingera methylohalidivorans type strain (DSM 14336T), a member of the Roseobacter clade. Stand. Genomic Sci. 9…
	[18] Breider, S., Teshima, H.,Petersen, J., Chertkov, O., Dalingault, H., Chen, A., Pati, A., Ivanova, N., Lapidus, A., Goodwin, L.A., Chain, P., Detter, J.C., Rohde, M., Tindall, B.J., Kyrpides, N.C., Woyke, T., Simon, M., Göker, M., Klenk, H.-P., Brinkhoff, T. (2014) Genome sequence of Leisingera nanhaiensis strain DSM 24252T isolated from marine sediment. Stand. Genomic Sci. 9, 687–703.
	[19] Jin, H.-M., Lee, H.-J.,Kim, J.-M., Park M.-S., Lee K., Jeon, C.E. (2011) Litorimicrobium taeanense gen. nov., sp. nov., isolated from a sandy beach. Int. J. Syst. Evol. Microbiol. 61, 1392–1396.
	[20] Kim, Y.-G., Hwang, C.Y., Cho, B.C. (2008) Pelagicola litoralis gen. nov., sp. nov., isolated from coastal water in Korea. Int. J. Syst. Evol. Microbiol. 58, 2102–2106.
	[21] Liu, C., Zhang, X.-Y., Su, H.-N., Zhou, M.-Y., Chen, B., Li, H.,Chen, X.-L., Zhao, D.-L., ZhouB.-C., Shi, M., Zhang, Y.-Z. (2014) Puniceibacterium antarcticum gen. nov., sp. nov., isolated from Antarctic seawater. Int. J. Syst. Evol. Microbiol., in press (doi:10.1099/ijs.0.057695-0).
	[22] Yoon, J.-H., Kang, S.-J., Lee, S.-Y., Oh, K.-H., Oh, T.-K. (2009a) Seohaeicola saemankumensis gen. nov., sp. nov., isolated from a tidal flat. Int. J. Syst. Evolution. Microbiol. 59, 2675–2679.
	[23] Vandecandelaere, I., Nercessian, O., Segaert, E., Achouak, W., Mollica, A., Faimali, M., Vandamme, P. (2009) Nautella italica gen. nov., sp. nov., isolated from a marine electroactive biofilm. Int. J. Syst. Evol. Microbiol. 59, 811–817.
	[24] Lucena, T., Pujalte, M.J., Ruvira, M.A., Garay, E., Macián, M.C., Arahal, D.R. (2012) Tropicibacter multivorans sp. nov., an aerobic alphaproteobacterium isolated from surface seawater. Int. J. Syst. Evol. Microbiol. 62, 844–848.
	[25] Romanenko, L.A., Tanaka, N., Svetashev, V.I., Mikhailov, V.V. (2011) Primorskyibacter sedentarius gen. nov., sp. nov., a novel member of the class Alphaproteobacteria from shallow marine sediments. Int. J. Syst. Evol. Microbiol. 61,1572-1578.
	[26] Yoon, J.-H., Kang, S.-J., Lee, S.-Y., Oh, T.-K. (2009b) Salinihabitans flavidus gen. nov., sp. nov., isolated from a marine solar saltern. Int. J. Syst. Evol. Microbiol. 59, 2561–2564.
	[27] Wang, Y.-X., Wang, Z.-G., Liu, J.-H., Chen, Y.-G., Zhang, X.-X., Wen, M.-L., Xu, L.-H., Peng, Q. (2009) Sediminimonas qiaohouensis gen. nov., sp. nov., a member of the Roseobacter clade in the order Rhodobacterales. Int. J. Syst. Evol. Microbiol. 59, 1561–1567.
	[28] Harwati, T.U., Kasai, Y., Kodama, Y., Susilaningsih, D., Watanabe, K. (2009) Tropicibacter naphthalenivorans gen. nov., sp. nov., a polycyclic aromatic hydrocarbon-degrading bacterium isolated from Semarang Port in Indonesia. Int. J. Syst. Evol. Microbiol. 59, 392–396.
Character Phaeobacter arcticus Phaeobacter leonis Phaeobacter gallaeciensis Phaeobacter inhibens Phaeobacter aquaemixtae Phaeobacter caeruleus Phaeobacter daeponensis Leisingera aquimarina Leisingera methylohalidivorans Leisingera nanhaiensis Litorimicrobium taeanense Pelagicola litoralis Puniceibacterium antarcticum Seohaeicola saemankumensis Nautella italica Primorskyibacter sedentarius Salinih…
Note::Synonym ? ? ? ? ? ? ? ? ? ? ? ? ? ? ? ? ? ? ? ?
Note::Type species absent [1] ? present [7] absent [7] absent [13] absent [4] absent [11] absent [9] present [10] absent [5] present [19] present [20] present [21] present [22] present [23] present [25] present [26] present [27] absent [24] present [28]
Note::Isolation source marine-arctic-sediment [1] marine-sediment [6] collectors-of-the-scallop-Pecten-maximus [3] tidal-mud-flat [7] zone-of-ocean-and-freshwater [13] marine-electroactive-biofilm [4] tidal-flat-sediment [11] marine-electroactive-biofilm [9] sea-water [10] marine-sandy-sediment [5] sandy-beach [19] coastal-water [20] antarctic-seawater [21] tidal-flat [22] marine-electroactive-bi…
Morphology::Basic cell shape rods [1] rods [6] rods [3] rods [7] rods; ovoid [13] rods [4] cocci [11] rods [10] cocci; rods [10] rods [5] rods [19] club-shaped [20] rods [21] cocci; rods [22] rods [23] rods [25] rods [26] short-rods [27] rods [24] rods [28]
Morphology::Cell aspect ratio (horizontal) equal [1] equal; ovoid [6] ovoid [3] ovoid [7] ? equal [4] ovoid [11] ovoid [10] equal [5] equal; ovoid [5] ovoid [19] ? ? equal; ovoid [22] equal [23] ? equal [26] equal [27] equal [24] ?
Morphology::Motility present [1] present [6] present [3] present [7] absent [13] present [4] present [11] present [9] present [10] present [5] absent [19] absent [20] absent [21] absent [22] present [23] absent [25] present; absent [26] absent [27] present [24] present [28]
Morphology::Flagella count none [1] single; multiple [6] single [3] multiple [7] none [13] multiple [4] single [11] single [9] none [10] none [5] none [19] none [20] none [21] none [22] single [23] none [25] single [26] none [27] multiple [24] multiple [28]
Morphology::Flagella position NA [1] ? polar [3] polar [7] NA [13] polar [4] polar [11] polar [9] NA [10] NA [5] NA [19] NA [20] NA [21] NA [22] polar [23] NA [25] polar [26] NA [27] polar [24] NA [28]
Morphology::Flagella position peritrichous ? ? ? ? ? ? ? ? ? ? NA [19] NA [20] NA [21] NA [22] NA [23] NA [25] NA [26] NA [27] absent [24] present [28]
Morphology::Rosettes formation ? ? ? ? ? ? ? ? ? ? ? ? ? ? ? ? ? ? ? ?
Morphology::Endospores ? absent [6] ? ? ? ? ? ? ? ? ? ? ? ? ? ? ? absent [27] ? ?
Morphology::Gas vesicles ? ? ? ? ? ? ? ? ? ? ? ? ? ? ? ? ? ? ? ?
Morphology::PHB/PHA granules ? ? ? ? ? present [4] ? present [9] ? ? ? absent [20] ? ? present [23] ? ? absent [27] absent [24] present [28]
Morphology::Cell size (length) 1.0 - 2.6 μm [1] 0.7 – 2.5 μm [6] 1.7 - 2.5 μm [3] 1.4 - 1.9 μm [7] 0.8 - 4.5 μm [13] 1.8 μm [4] 0.7 - 2.0 μm [11] 1.4 μm [9] 1.1 - 1.4 μm [10] 1.6 - 2.96 μm [5] 1.2 - 1.8 μm [19] 1.1 - 7.0 μm [20] #but can vary 0.8 - 1.3 μm [21] 1.0 - 10.0 μm [22] 1.5 - 2.1 μm [23] 2.5 - 3.5 μm [25] 0.8 - 4.5 μm [26] 1.5 - 3.5 μm [27] 2.0 - 2.5 μm [24] 1.1 - 3.4 μm [28]
Morphology::Cell size (width/diameter) 0.3 - 0.5 μm [1] 0.4 - 1.0 μm [6] 0.7 - 1.0 μm [3] 0.6 - 0.8 μm [7] 0.4 - 1.0 μm [13] 0.9 μm [4] 0.4 - 0.9 μm [11] 1.0 μm [9] 0.4 - 0.5 μm [10] 0.62 - 0.8 μm [5] 0.8 - 1.2 μm [19] 0.5 - 1.4 μm [20] #but can vary 0.5 – 50.8 μm [21] 0.7 - 1.8 μm [22] 0.7 - 1.1 μm [23] 1.2 - 1.5 μm [25] 0.3 - 0.6 μm [26] 0.35 - 0.5 μm [27] 0.5 - 1.0 μm [24] 0.1 - 0.7 μm [28]
Genome::DNA G+C content 59.6 [4] / 59.27 [2] 58.8 [6] 58.0 [9] / 59.44 [8] 55.7 [9] / 60.02 [12] 64.6 [13] 63.6 [4] / 63.27 [14] 64.9 [9] / 64.34 [15] 61.4 [5] / 61.35 [16] 60.5 [5] / 62.33 [17] 60.5 [5] / 60.74 [18] 62.4 [19] 47.0 [20] 60.7 [21] 63.4 [22] 61.0±0.8 [23] 60.2 - 61.9 [25] 63.5 [26] 63.0 [27] 60.7 [24] 64.6 [28]
Major ubiquinone::Number of isoprene units in side chain 10 [1] 10 [6] 10 [3] 10 [7] 10 [13] ? 10 [11] ? 10 [11] ? 10 [19] 10 [20] ? 10 [22] ? 10 [25] 10 [26] 10 [27] 10 [24] 10 [28]
Pigmentation::Photosynthesis pigments ? ? ? ? ? ? ? ? ? ? ? ? present [21] ? ? ? ? ? ? ?
Pigmentation::Diffusible pigments ? ? ? ? ? ? ? present [9] absent [5] present [5] ? ? ? ? ? present [25] #brown ? ? ? ?
Pigmentation::Colony colour yellow [1] beige [6] brown [9] dark-brown [9] yellowish-white [13] blue [4] yellowish-white [9] dark-beige-pink [5] non-pigmented [10] beige [5] white [19] ? pink-to-red [21] pale-yellow [22] beige [23] whitish [25] pale-yellow [26] faint-brown-yellow [27] beige [24] yellowish-white [28]
Pigmentation::Bacteriochlorophyll a ? ? absent [7] absent [7] ? ? absent [11] ? absent [5] absent [5] ? absent [20] present [21] absent [22] ? absent [25] absent [26] absent [27] ? ?
Growth condition::Respiration mode aerobe [1] strictly-aerobe [6] strictly-aerobe [3] aerobe [7] / anaerobe [12] aerobe [13] strictly-aerobe [3] aerobe; facultatively-anaerobe [11] aerobe [9] facultatively-aerobe [10] aerobe [5] / anaerobe [18] strictly-aerobe [19] aerobe [20] aerobe [21] ? strictly-aerobe [23] strictly-aerobe [25] aerobe [26] aerobe [27] aerobe [144] ?
Growth condition::Physiology chemoheterotroph [3] chemoheterotroph [3] chemoheterotroph [3] chemoheterotroph [3] ? chemoheterotroph [3] chemoheterotroph [3] ? methylotroph [10] ? ? ? ? ? ? chemo-organoheterotrophic [25] ? chemoheterotroph [27] chemo-organotroph [24] ?
Growth condition::Temperature 0.0 - 25.0 (19.0 - 20.0) °C [1] 4.0 - 32.0 (17.0 - 22.0) °C [6] 15.0 - 37.0 (23.0 - 27.0) °C [3] 4.0 - 36.0 (27.0 - 29.0) °C [7] 10.0 - 40.0 (30.0) °C [13] 4.0 - 45.0 (20.0 - 28.0) °C [4] 4.0 - 42.0 °C [11] 4.0 - 37.0 °C [5] 4.0 - 36.0 (27.0) °C [5] 4.0 - 37.0 (25.0) °C [5] 15.0 - 35.0 (25.0 - 30.0) °C [19] 20.0 - 30.0 (25.0) °C [20] 4 - 35 (25) °C [21] 4.0 - 40.0 °C…
Growth condition::pH 5.0 - 10.0 (6.0 - 9.0) pH [1] 6.5 - 9.0 (7.0 - 9.0) pH [6] 7.0 pH [3] 6.0 - 9.5 (7.5) pH [7] 5.5 - 8.0 (7.0 - 7.5) pH [13] 6.0 - 9.0 (6.5 - 8.0) pH [4] 5.5 - 8.0 pH [11] 5.5 - 9.0 (6.5 - 8.0) pH [5] 6.5 - 8.5 (7.7) pH [5] 6.0 - 9.3 (7.0 - 8.5) pH [5] 6.0 - 8.0 (6.5 - 7.5) pH [19] 6.0 - 8.0 (7.0) pH [20] 5.0 - 9.0 (7.0) pH [21] 5.5 - 8.0 (7.0 - 8.0) pH [22] 5.5 - 9.0 (6.5 - 8.…
Growth condition::NaCl in %NaCl 2.0 - 9.0 %NaCl [1] 0.5 - 6.0 (2.0) %NaCl [6] 0.6 - 11.0 (1.1) %NaCl [7] 0.06 - 8.8 (1.2 - 4.0) %NaCl [7] 0.5 - 8.0 (2.0) %NaCl [13] 2.0 - 5.0 (3.0 - 4.4) %NaCl [4] 0.1 - 9.0 %NaCl [4, 11] 1.0 - 7.0 %NaCl [5] 1.0 - 6.5 (2.0 - 4.0) %NaCl [5] 0.6 - 6.0 (1.0 - 4.0) %NaCl [5] 1.0 - 6.0 (2.0 - 4.0) %NaCl [19] 2.0 - 6.0 (3.0 - 4.0) %NaCl [20] 0.0 – 10.0 (2.0 - 3.0) %NaCl…
Special growth requirement::Sea salt/Na+ ions ? ? ? ? ? ? ? ? ? ? ? ? ? present [22] present [23] present [25] present [26] present [27] present [24] present [28]
Special growth requirement::Thiamin ? ? present [10] absent [7] ? ? ? ? absent [10] ? ? ? ? ? ? ? ? ? ? ?
Special growth requirement::Nicotinic acid ? ? absent [7] absent [7] ? ? ? ? absent [7] ? ? ? ? ? ? ? ? ? ? ?
Special growth requirement::Biotin ? ? absent [10] absent [7] ? ? ? ? absent [10] ? ? ? ? ? ? ? ? ? ? ?
Special growth requirement::Coenzyme M ? ? ? ? ? ? ? ? ? ? ? ? ? ? ? ? ? ? ? ?
Special growth requirement::Coenzyme B12 ? ? ? ? ? ? ? ? ? ? ? ? ? ? ? ? ? ? ? ?
Special growth requirement::Magnesium ? ? ? ? present [13] ? ? ? ? ? ? ? ? ? ? absent [25] ? ? present [24] #Mg2+ or Ca2+ present [24]
Enzyme activity::Oxidase present [1] present [6] present [3] present [7] present [13] present [4] present [11] present [9] present [10] present [5] present [19] present [20] present [21] present [22] present [23] present [25] present [26] present [27] present [24] present [28]
Enzyme activity::Catalase present [1] present [6] present [3] present [7] present [13] present [4] present [11] present [9] present [10] present [5] present [19] present [20] present [21] present [22] present [23] present [25] present [26] present [27] present [24] absent [28]
Enzyme activity::Urease absent [1] absent [6] absent [3] absent [9] absent [13] absent [4] absent [9] absent [5] absent [9] absent [5] ? absent [20] present [21] absent [22] absent [23] absent [25] ? ? present [24] ?
Enzyme activity (API ZYM)::α-Galactosidase absent [1] ? ? absent [9] absent [13] absent [4] absent [11] absent [9] absent [9] absent [5] present; absent [19] ? absent [21] absent [22] present; absent [23] absent [25] absent [26] absent [27] absent [24] present [28]
Enzyme activity (API ZYM)::β-Galactosidase absent [1] absent [6] ? absent [9] absent [13] absent [4] absent [11] absent [9] absent [9] absent [5] present; absent [19] ? absent [21] absent [22] ? absent [25] absent [26] absent [27] present [24] present [28]
Enzyme activity (API ZYM)::α-Glucosidase absent [4] ? ? present; absent [9] / absent [4] absent [13] absent [4] present [9] / absent [11] absent [9] absent [9] absent [5] absent [19] ? present; absent [21] absent [22] present [23] present [25] absent [26] absent [27] present [24] present [28]
Enzyme activity (API ZYM)::b-Glucosidase absent [1] absent [6] ? absent [9] absent [13] absent [4] absent [11] absent [9] absent [9] absent [5] present; absent [19] ? absent [21] absent [22] present; absent [23] absent [25] absent [26] present [27] absent [24] present [28]
Enzyme activity (API ZYM)::b-Glucuronidase absent [1] ? ? absent [9] absent [13] absent [4] absent [11] absent [9] absent [9] absent [5] absent [19] ? absent [21] absent [22] present; absent [23] absent [25] absent [26] absent [27] absent [24] absent [28]
Enzyme activity (API ZYM)::Lipase ? ? ? absent [9] absent [13] absent [4] absent [11] absent [9] absent [9] absent [5] present; absent [19] ? absent [21] absent [22] absent [23] absent [25] absent [26] present [27] absent [24] ?
Enzyme activity (API ZYM)::Esterase absent [4] ? ? absent [9] / present [4] present [13] absent [4] present [9] absent [5] absent [5] present; absent [5] present [19] ? present [21] present [22] absent [23] present [25] present [26] present [27] absent [24] present [28]
Enzyme activity (API ZYM)::Esterase lipase present [4] ? ? absent [9] / present [4] present [13] absent [4] present [9] present; absent [9] absent [9] present [5] present [19] ? present [21] present [22] present; absent [23] present [25] present [26] present [27] absent [24] present [28]
Enzyme activity (API ZYM)::Trypsin absent [1] ? ? absent [9] absent [13] absent [4] absent [11] absent [5] absent [9] absent [5] present; absent [19] ? absent [21] absent [22] absent [23] absent [25] absent [26] absent [27] absent [24] absent [28]
Enzyme activity (API ZYM)::Acid phosphatase absent [4] ? ? present [4] absent [13] absent; present [4] present [11] absent [5] absent [5] present [5] present [19] ? present [21] absent [22] present [23] present [25] absent [26] present [27] absent [24] ?
Enzyme activity (API ZYM)::Alkaline phosphatase present [4] ? ? absent [9] present [13] absent; present [4] present [9] present; absent [9] absent [9] present [5] present; absent [19] ? present [21] absent [22] present [23] present [25] present [26] present [27] present [24] absent [28]
Substrates (Sole nitrogen source)::Nitrate absent [4] absent [6] absent [7] absent [7] ? present [4] present [11] absent [5] absent [10] absent [5] present [19] absent [20] ? present [22] absent [23] #api 20ne absent [25] #API 20NE absent [26] present [27] absent [24] present [28]
Substrates (Sole carbon source)::N-Acetylglucosamine present [1] absent [6] #based on Api20Ne/E ? ? ? absent [4] absent [11] absent [9] absent [9] absent [5] absent [19] #API NE20 absent [20] ? ? absent [23] absent [25] ? present [27] absent [24] absent [24]
Substrates (Sole carbon source)::4-Aminobutyrate ? ? ? ? ? ? ? ? ? ? ? ? ? ? ? ? ? ? absent [24] absent [24]
Substrates (Sole carbon source)::Acetate ? absent [6] #based on Api20Ne/E present [7] present [7] present [13] ? present [11] ? absent [10] absent [5] ? present [20] ? ? ? present [25] present [26] absent [27] present [24] absent [24]
Substrates (Sole carbon source)::Acetone ? ? ? ? ? ? ? ? ? ? ? ? ? ? ? ? ? ? ? ?
Substrates (Sole carbon source)::Aesculin ferric citrate ? ? ? ? ? ? ? ? ? ? ? ? ? ? ? ? ? ? ? ?
Substrates (Sole carbon source)::Amygdalin ? ? ? ? ? ? ? ? ? ? ? ? ? ? ? ? ? ? absent [24] absent; present [24]
Substrates (Sole carbon source)::Arbutin ? ? ? ? ? ? ? ? ? ? ? ? ? ? ? ? ? ? ? ?
Substrates (Sole carbon source)::Aspartate ? absent [6] #l-aspartate ? ? ? ? ? ? ? ? ? ? ? ? ? ? ? ? ? ?
Substrates (Sole carbon source)::Asparagin ? present [6] #L-asparagin ? ? ? ? ? ? ? ? ? ? ? ? ? present [25] ? ? ? ?
Substrates (Sole carbon source)::Butyrate ? ? present [7] present [7] ? ? absent [11] ? absent [11] ? ? ? ? ? ? ? ? ? present [24] absent [24]
Substrates (Sole carbon source)::B-Hydroxybutyrate ? ? present [3] ? ? ? ? ? ? present; absent [5] ? ? ? ? ? ? ? absent [27] present [24] absent [24]
Substrates (Sole carbon source)::Citrate absent [1] present [6] #based on Api20Ne/E absent [7] present [7] present [13] absent [4] present [11] absent [9] absent [5] absent [5] ? absent [20] present [21] absent [22] absent [23] present [25] absent [26] ? present [24] present [24]
Substrates (Sole carbon source)::Citrulline ? ? ? ? ? ? ? ? ? ? ? ? ? ? ? ? ? ? ? ?
Substrates (Sole carbon source)::D-Adonitol ? ? ? ? ? ? ? ? ? ? ? ? ? ? ? ? ? absent [27] ? ?
Substrates (Sole carbon source)::D-Arabinose ? ? ? ? ? ? ? ? ? ? ? ? present [21] ? ? ? ? ? ? ?
Substrates (Sole carbon source)::D-Arabitol ? ? ? ? ? ? ? ? ? ? ? ? ? ? ? ? ? ? ? ?
Substrates (Sole carbon source)::D-Cellobiose absent [1] absent [6] #based on Api20Ne/E present [7] present [7] absent [13] ? absent [1] ? absent [11] absent [5] ? absent [20] ? absent [22] ? present [25] absent [26] ? present [24] absent [24] / present [28]
Substrates (Sole carbon source)::D-Fructose present [1] present [6] #based on Api20Ne/E present [10] present [7] present [13] ? absent [1] ? absent [10] absent [5] ? ? ? absent [22] ? present [25] absent [26] present [27] present [24] absent; present [24]
Substrates (Sole carbon source)::D-Fucose ? ? ? absent [7] ? ? ? ? ? ? ? ? ? ? ? ? ? absent [27] ? ?
Substrates (Sole carbon source)::D-Galactose absent [1] ? present [1] present [1] / present [7] absent [13] ? absent [1] ? absent [10] absent [5] ? ? ? absent [22] ? present; absent [25] absent [26] present [27] present [24] absent; present [24]
Substrates (Sole carbon source)::D,L-Glyceraldehyde ? ? ? ? ? ? ? ? ? ? ? ? ? ? ? ? ? ? ? ?
Substrates (Sole carbon source)::D-Glucose present [1] absent [6] #based on Api20Ne/E present [10] present [7] present [13] absent [4] present [11] absent [5] absent [5] absent [5] ? present [20] present [21] absent [22] absent [23] present [25] absent [26] present [27] present [24] absent; present [24]
Substrates (Sole carbon source)::D-Glucosamine ? ? absent [7] present [7] ? ? ? ? ? absent [5] ? ? ? ? ? ? ? ? ? ?
Substrates (Sole carbon source)::Glutamine ? present [6] #based on Api20Ne/E ? ? ? ? ? ? absent [10] ? ? ? ? ? ? ? ? ? ? ?
Substrates (Sole carbon source)::D-Lactose absent [1] ? ? ? ? ? ? ? ? ? ? ? ? ? ? ? ? absent [27] absent [24] absent [24]
Substrates (Sole carbon source)::D-Lyxose ? ? ? ? ? ? ? ? ? ? ? ? ? ? ? present [25] ? ? ? ?
Substrates (Sole carbon source)::D-Maltose present [1] absent [6] #based on Api20Ne/E present [1] present [1] absent [13] absent [4] absent [1] absent [9] absent [5] absent [5] absent [19] #API NE20 ? present [21] absent [22] absent [23] present [25] absent [26] present [27] absent [24] absent [24]
Substrates (Sole carbon source)::D-Mannitol present [1] present [6] ? present [7] ? absent [4] ? absent [9] absent [9] absent [9] absent [19] #API NE20 ? present [21] ? absent [23] present [25] ? present [27] present [24] absent [24]
Substrates (Sole carbon source)::D-Mannose present [1] present [6] #based on Api20Ne/E present [1] present [1] absent [13] absent [4] absent [1] absent [9] absent [5] absent [5] absent [19] #API NE20 ? present [21] present; absent [22] absent [23] present; absent [25] absent [26] present [27] present [24] absent [24] / present [28]
Substrates (Sole carbon source)::D-Melezitose present [1] ? ? ? ? ? ? ? ? ? ? ? ? ? ? ? ? ? ? ?
Substrates (Sole carbon source)::D-Melibiose absent [1] ? ? ? ? ? ? ? ? ? ? ? ? ? ? absent [25] #ID32 GN ? absent [27] absent [24] absent [24]
Substrates (Sole carbon source)::D-Raffinose absent [1] ? ? ? ? ? ? ? ? ? ? ? ? ? ? present [25] ? ? ? ?
Substrates (Sole carbon source)::D-Ribose ? present [6] #based on Api20Ne/E ? present [7] ? ? ? ? ? ? ? ? ? ? ? absent [25] #ID32 GN ? ? present [24] absent [24]
Substrates (Sole carbon source)::D-Sorbitol absent [1] absent [6] #based on Api20Ne/E present [1, 7] present [1, 7] ? ? absent [1] ? ? absent [5] ? ? ? ? ? absent [25] #ID32 GN ? ? present [24] absent [24]
Substrates (Sole carbon source)::D-Tagatose ? ? ? ? ? ? ? ? ? ? ? ? ? ? ? ? ? ? ? ?
Substrates (Sole carbon source)::D-Trehalose absent [1] present [6] #based on Api20Ne/E present [1, 7] present [1, 7] absent [13] ? absent [1] ? ? absent [5] ? absent [20] ? absent [22] ? ? absent [26] present [27] absent [24] absent [24]
Substrates (Sole carbon source)::D-Turanose ? ? ? ? ? ? ? ? ? ? ? ? ? ? ? ? ? present [27] ? present [28]
Substrates (Sole carbon source)::D-Xylose ? absent [6] #based on Api20Ne/E ? present [7] absent [13] ? absent [11] ? absent [11] ? ? ? ? absent [22] ? ? absent [26] absent [27] present [24] absent [24]
Substrates (Sole carbon source)::Dulcitol ? ? ? ? ? ? ? ? ? ? ? ? ? ? ? ? ? ? ? ?
Substrates (Sole carbon source)::Ethanol ? present [6] ? ? ? ? ? ? ? ? ? ? ? ? ? ? ? ? ? ?
Substrates (Sole carbon source)::Erythritol ? ? ? ? ? ? ? ? ? ? ? ? ? ? ? ? ? ? ? ?
Substrates (Sole carbon source)::Formic acid ? ? ? absent [7] absent [13] ? absent [11] ? ? ? ? ? ? absent [22] ? ? absent [26] absent [27] ? ?
Substrates (Sole carbon source)::Galacturonate ? ? ? ? ? ? ? ? ? ? ? ? ? ? ? ? ? ? absent [24] absent [24]
Substrates (Sole carbon source)::Gentiobiose ? ? ? ? ? ? ? ? ? ? ? ? ? ? ? ? ? ? ? ?
Substrates (Sole carbon source)::Gluconic acid / Gluconate present [1] ? ? ? ? absent [4] ? absent [9] absent [9] ? absent [19] #API NE20 ? absent [21] ? absent [23] absent [25] ? ? absent [24] absent [24]
Substrates (Sole carbon source)::Glucuronic acid / Glucuronate ? ? ? ? ? ? ? ? ? ? ? ? ? ? ? ? ? ? absent [24] absent [24]
Substrates (Sole carbon source)::Glycin ? ? ? ? ? ? ? ? absent [10] ? ? ? ? ? ? ? ? ? absent [24] absent [24]
Substrates (Sole carbon source)::Glycerol present [1] absent [6] #based on Api20Ne/E present [7] present [7] ? ? present [11] ? absent [10] absent [5] ? absent [20] ? ? ? present; absent [25] ? present [27] present [24] present [24]
Substrates (Sole carbon source)::Glycogen ? ? ? ? ? ? ? ? ? ? ? absent [20] ? ? ? absent [25] #ID32 GN ? ? ? ?
Substrates (Sole carbon source)::Inositol absent [1] ? ? ? ? ? ? ? ? ? ? ? ? ? ? present; absent [25] / absent [25] #utilazation and ID32 GN ? ? ? ?
Substrates (Sole carbon source)::Inulin ? ? ? absent [7] ? ? ? ? ? ? ? ? ? ? ? ? ? ? ? ?
Substrates (Sole carbon source)::Lactate ? absent [6] #based on Api20Ne/E ? present [7] ? ? ? ? absent [10] ? ? ? ? ? ? absent [25] #ID32 GN ? ? present [24] absent; present [24] / present [28]
Substrates (Sole carbon source)::L-Alanine ? present [6] #based on Api20Ne/E ? present [7] ? ? ? ? ? ? ? ? ? ? ? present; absent [25] ? present [27] present [24] absent [24]
Substrates (Sole carbon source)::L-Arabinose present [1] present [6] #based on Api20Ne/E absent [7] absent [7] absent [13] absent [4] absent [1] absent [5] absent [5] absent [5] ? ? ? absent [22] absent [23] present [25] absent [26] absent [27] absent [24] absent [24]
Substrates (Sole carbon source)::L-Arabitol ? ? ? ? ? ? ? ? ? ? ? ? ? ? ? ? ? ? ? ?
Substrates (Sole carbon source)::L-Arginine ? present [6] ? present [7] ? ? ? ? ? ? ? ? ? ? ? present; absent [25] ? ? present [24] absent [24]
Substrates (Sole carbon source)::L-Fucose ? ? ? absent [7] ? ? ? ? ? ? ? ? ? ? ? absent [25] #ID32 GN ? ? ? ?
Substrates (Sole carbon source)::L-Glutamate absent [1] absent [6] #based on Api20Ne/E present [1] present [1] absent [13] ? absent [1] ? absent [11] absent [5] ? ? ? absent [22] ? ? absent [26] present [27] present [24] absent [24]
Substrates (Sole carbon source)::L-Histidine ? absent [6] #based on Api20Ne/E ? present [7] ? ? ? ? ? ? ? ? ? ? ? absent [25] #ID32 GN ? ? present [24] absent [24]
Substrates (Sole carbon source)::L-Leucine absent [1] absent [6] #based on Api20Ne/E present [7] present [7] ? ? present [1] ? absent [11] absent [5] ? absent [20] ? ? ? absent [25] ? ? present [24] absent [24]
Substrates (Sole carbon source)::L-Isoleucine ? present [6] #based on Api20Ne/E ? present [7] ? ? ? ? ? ? ? ? ? ? ? ? ? ? ? ?
Substrates (Sole carbon source)::L-Valine ? absent [6] #based on Api20Ne/E ? ? ? ? ? ? ? ? ? ? ? ? ? ? ? ? ? ?
Substrates (Sole carbon source)::L-Threonine ? present [6] #based on Api20Ne/E ? ? ? ? ? ? ? ? ? ? ? ? ? ? ? absent [27] present [24] absent [24]
Substrates (Sole carbon source)::L-Lysine ? ? present [3] present [7] ? ? ? ? ? ? ? present [20] ? ? ? absent [25] ? ? absent [24] absent [24]
Substrates (Sole carbon source)::L-Ornithine ? ? present [3] ? ? ? ? ? ? ? ? ? ? ? ? present [25] ? ? present [24] absent [24]
Substrates (Sole carbon source)::L-Proline ? present [6] #based on Api20Ne/E present [3] present [7] ? ? ? ? ? ? ? present [20] ? ? ? absent [25] #ID32 GN ? absent [27] ? present [28]
Substrates (Sole carbon source)::L-Rhamnose absent [1] ? absent [7] absent [7] ? ? ? ? ? absent [5] ? absent [20] ? ? ? present [25] ? ? absent [24] absent [24]
Substrates (Sole carbon source)::L-Serine absent [1] present [6] #based on Api20Ne/E absent [1] present [1] ? ? present [1] ? absent [11] absent [5] ? present [20] ? ? ? absent [25] #ID32 GN ? present [27] absent; present [24] absent [24]
Substrates (Sole carbon source)::L-Sorbose ? ? ? ? ? ? ? ? ? ? ? ? ? ? ? ? ? ? ? ?
Substrates (Sole carbon source)::L-Tyrosine ? present [6] #based on Api20Ne/E ? present [7] ? ? ? ? ? ? ? ? ? ? ? present [25] ? ? present [24] absent; present [24]
Substrates (Sole carbon source)::L-Tryptophan ? present [6] #based on Api20Ne/E ? ? ? ? ? ? ? ? ? ? ? ? ? ? ? ? ? ?
Substrates (Sole carbon source)::L-Xylose ? ? ? ? ? ? ? ? ? ? ? ? ? ? ? ? ? ? ? ?
Substrates (Sole carbon source)::Malate present [1] absent [6] #based on Api20Ne/E present [10] present [7] present [13] absent [4] present [11] absent [9] absent [10] ? ? ? present [21] present; absent [22] absent [23] present [25] present [26] ? present [24] absent [24]
Substrates (Sole carbon source)::Myo-Inositol ? ? ? ? ? ? ? ? ? ? ? ? ? ? ? ? ? ? present [24] absent [24]
Substrates (Sole carbon source)::Methanol ? ? ? ? ? ? ? ? ? ? ? ? ? ? ? ? ? ? ? ?
Substrates (Sole carbon source)::Propionic acid ? ? present [3] present [7] ? ? ? ? ? ? ? ? ? ? ? ? ? absent [27] present [24] absent [24]
Substrates (Sole carbon source)::Putrescine ? ? ? ? ? ? ? ? ? ? ? ? ? ? ? ? ? absent [27] absent [24] absent [24]
Substrates (Sole carbon source)::Pyruvic acid ? ? present [10] present [7] present [13] ? present [11] ? absent [10] ? ? absent [20] ? absent [22] ? ? present [26] ? present [24] absent [24]
Substrates (Sole carbon source)::Sucrose absent [1] present [6] #based on Api20Ne/E present [11] present [11] absent [13] ? absent [11] ? absent [11] absent [5] ? absent [20] ? absent [22] ? present [25] absent [26] present [27] absent [24] absent [24]
Substrates (Sole carbon source)::Saccharate ? ? ? ? ? ? ? ? ? ? ? ? ? ? ? ? ? absent [27] absent [24] absent [24]
Substrates (Sole carbon source)::Salicin ? ? ? ? absent [13] ? absent [11] ? ? ? ? ? ? absent [22] ? absent [25] #ID32 GN absent [26] ? absent [24] absent [24]
Substrates (Sole carbon source)::Succinate absent [1] present [6] present [1] present [1] present [13] ? present [1] ? absent [11] absent [5] ? absent [20] ? present; absent [22] ? ? present [26] absent [27] present [24] absent; present [24]
Substrates (Sole carbon source)::Starch ? ? ? absent [7] ? ? ? ? ? ? ? ? ? ? ? ? ? ? ? ?
Substrates (Sole carbon source)::Xylitol ? ? ? ? ? ? ? ? ? ? ? ? ? ? ? ? ? ? ? present [28]
Acid production::N-Acetylglucosamine ? ? ? ? ? ? ? ? ? ? ? ? ? ? ? absent [25] ? ? ? ?
Acid production::4-Aminobutyrate ? ? ? ? ? ? ? ? ? ? ? ? ? ? ? ? ? ? ? ?
Acid production::Acetate ? ? ? ? ? ? ? ? ? ? ? ? ? ? ? ? ? ? ? ?
Acid production::Aesculin ferric citrate ? ? ? ? ? ? ? ? ? ? ? ? ? ? ? ? ? ? ? ?
Acid production::Amygdalin ? ? ? ? ? ? ? ? ? ? ? ? ? ? ? ? ? ? ? ?
Acid production::Arbutin ? ? ? ? ? ? ? ? ? ? ? ? ? ? ? ? ? ? ? ?
Acid production::D-Adonitol ? ? ? ? ? ? ? ? ? ? ? ? ? ? ? ? ? ? ? ?
Acid production::D-Arabinose ? ? ? ? ? ? ? ? ? ? ? ? ? ? ? ? ? ? ? ?
Acid production::D-Arabitol ? ? ? ? ? ? ? ? ? ? ? ? ? ? ? ? ? ? ? ?
Acid production::D-Cellobiose ? ? ? ? ? ? absent [11] ? ? ? ? ? ? ? ? absent [25] ? ? ? ?
Acid production::D-Fructose ? ? ? ? ? ? absent [11] ? ? absent [5] ? ? ? ? ? absent [25] ? ? ? ?
Acid production::D-Fucose ? ? ? ? ? ? ? ? ? ? ? ? ? ? ? ? ? ? ? ?
Acid production::D-Galactose ? ? ? ? ? ? absent [11] ? ? absent [5] ? ? ? ? ? absent [25] ? ? ? ?
Acid production::D-Glucose present [1] ? ? absent [9] ? ? absent [9, 11] absent [5] absent [5] absent [5] ? ? present [21] ? absent [23] #api 20ne absent [25] ? present [27] absent [24] ?
Acid production::D-Lactose ? ? ? ? ? ? absent [11] ? ? ? ? ? ? ? ? absent [25] ? ? ? ?
Acid production::D-Lyxose ? ? ? ? ? ? ? ? ? ? ? ? ? ? ? ? ? ? ? ?
Acid production::D-Maltose ? ? ? ? ? ? absent [11] ? ? ? ? ? ? ? ? absent [25] ? ? ? ?
Acid production::D-Mannitol ? ? ? ? ? ? absent [11] ? ? ? ? ? ? ? ? absent [25] ? ? ? ?
Acid production::D-Mannose ? ? ? ? ? ? absent [11] ? ? ? ? ? ? ? ? absent [25] ? ? ? ?
Acid production::D-Melezitose ? ? ? ? ? ? absent [11] ? ? ? ? ? ? ? ? ? ? ? ? ?
Acid production::D-Melibiose ? ? ? ? ? ? absent [11] ? ? ? ? ? ? ? ? absent [25] ? ? ? ?
Acid production::D-Raffinose ? ? ? ? ? ? absent [11] ? ? ? ? ? ? ? ? absent [25] ? ? ? ?
Acid production::D-Ribose ? ? ? ? ? ? present [11] ? ? ? ? ? ? ? ? absent [25] ? ? ? ?
Acid production::D-Sorbitol ? ? ? ? ? ? absent [11] ? ? ? ? ? ? ? ? ? ? ? ? ?
Acid production::D-Tagatose ? ? ? ? ? ? ? ? ? ? ? ? ? ? ? ? ? ? ? ?
Acid production::D-Trehalose ? ? ? ? ? ? absent [11] ? ? ? ? ? ? ? ? ? ? ? ? ?
Acid production::D-Turanose ? ? ? ? ? ? ? ? ? ? ? ? ? ? ? ? ? ? ? ?
Acid production::D-Xylose ? ? ? ? ? ? absent [11] ? ? ? ? ? ? ? ? absent [25] ? ? ? ?
Acid production::Dulcitol ? ? ? ? ? ? ? ? ? ? ? ? ? ? ? ? ? ? ? ?
Acid production::Erythritol ? ? ? ? ? ? ? ? ? ? ? ? ? ? ? ? ? ? ? ?
Acid production::Gentiobiose ? ? ? ? ? ? ? ? ? ? ? ? ? ? ? ? ? ? ? ?
Acid production::Glycerol present [1] ? ? ? ? ? ? ? ? ? ? ? ? ? ? absent [25] ? ? ? ?
Acid production::Glycogen ? ? ? ? ? ? ? ? ? ? ? ? ? ? ? ? ? ? ? ?
Acid production::Inositol ? ? ? ? ? ? ? ? ? ? ? ? ? ? ? ? ? ? ? ?
Acid production::Inulin ? ? ? ? ? ? ? ? ? ? ? ? ? ? ? ? ? ? ? ?
Acid production::L-Alanine ? ? ? ? ? ? ? ? ? ? ? ? ? ? ? ? ? ? ? ?
Acid production::L-Arabinose ? ? ? ? ? ? absent [11] ? ? ? ? ? ? ? ? absent [25] ? ? ? ?
Acid production::L-Arabitol ? ? ? ? ? ? ? ? ? ? ? ? ? ? ? ? ? ? ? ?
Acid production::L-Fucose ? ? ? ? ? ? ? ? ? ? ? ? ? ? ? ? ? ? ? ?
Acid production::L-Malate ? ? ? ? ? ? ? ? ? ? ? ? ? ? ? ? ? ? ? ?
Acid production::L-Ornithine ? ? ? ? ? ? ? ? ? ? ? ? ? ? ? ? ? ? ? ?
Acid production::L-Proline ? ? ? ? ? ? ? ? ? ? ? ? ? ? ? ? ? ? ? ?
Acid production::L-Rhamnose ? ? ? ? ? ? absent [11] ? ? ? ? ? ? ? ? absent [25] ? ? ? ?
Acid production::L-Sorbose ? ? ? ? ? ? ? ? ? ? ? ? ? ? ? absent [25] ? ? ? ?
Acid production::L-Xylose ? ? ? ? ? ? ? ? ? ? ? ? ? ? ? ? ? ? ? ?
Acid production::Salicin ? ? ? ? ? ? ? ? ? ? ? ? ? ? ? ? ? ? ? ?
Acid production::Starch ? ? ? ? ? ? ? ? ? ? ? ? ? ? ? ? ? ? ? ?
Acid production::Sucrose ? ? ? ? ? ? absent [11] ? ? ? ? ? ? ? ? absent [25] ? ? ? ?
Acid production::Xylitol ? ? ? ? ? ? ? ? ? ? ? ? ? ? ? ? ? ? ? ?
Hydrolysis::DNA ? ? ? absent [9] ? present [4] absent [9] absent [9] absent [9] ? ? ? absent [21] ? absent [23] present [25] ? ? present; absent [24] ?
Hydrolysis::Aesculin ? ? ? absent [9] absent [13] present [4] absent [11] absent [9] absent [9] absent [5] present [19] present [20] absent [21] absent [22] present [23] #api 20ne present [25] #API 20NE absent [26] present [27] present [24] ?
Hydrolysis::Gelatine ? ? absent [9] absent [9] absent [13] absent; present [4] absent [9] present; absent [9] absent [9] absent [5] absent [19] absent [20] absent [21] absent [22] absent [23] #api 20ne absent [25] absent [26] absent [27] absent [24] ?
Hydrolysis::Starch ? ? absent [9] absent [9] absent [13] absent [4] absent [9] absent [9] present [9] / absent [10] absent [5] ? present [20] absent [21] absent [22] absent [23] absent [25] absent [26] absent [27] absent [24] ?
Hydrolysis::Phosphate ? ? ? ? ? ? ? ? ? ? ? ? ? ? ? ? ? ? absent [24] ?
Hydrolysis::Tween 80 ? absent [6] absent [4] absent [7, 11] / present [4] absent [13] present [4] absent [4] absent [4] ? absent [5] ? present [20] absent [21] # Tween 20 present absent [22] present [23] present [25] ? absent [27] absent [24] ?
Hydrolysis::Casein ? ? ? ? absent [13] absent [4] absent [11] absent [9] absent [9] ? ? ? ? absent [22] absent [23] absent [25] absent [26] absent [27] absent [24] ?
Hydrolysis::Chitin ? ? ? ? ? absent [4] ? ? ? ? ? ? ? ? absent [23] absent [25] ? ? ? ?
Susceptibility to Antibiotics::Ampicillin ? present [6] ? ? present [13] ? present [11] ? ? present [5] absent [19] ? present [21] present [22] ? present [25] present [26] present [27] ? present [28]
Susceptibility to Antibiotics::Benzyl penicillin ? ? ? ? ? ? ? ? ? ? ? ? ? ? ? present [25] ? present [27] ? ?
Susceptibility to Antibiotics::Carbenicillin ? ? ? ? present [13] ? present [11] ? ? present [5] absent [19] ? ? present [22] ? present [25] present [26] present [27] ? ?
Susceptibility to Antibiotics::Chloramphenicol ? present [6] present [3] present [7] present [13] ? present [11] ? ? present [5] present [19] ? present [21] present [22] ? present [25] present [26] present [27] ? present [28]
Susceptibility to Antibiotics::Cefoperazone ? ? ? ? ? ? ? ? ? present [5] ? ? ? ? ? ? ? ? ? ?
Susceptibility to Antibiotics::Ceftriaxone ? ? ? ? ? ? ? ? ? present [5] ? ? ? ? ? ? ? ? ? ?
Susceptibility to Antibiotics::Cephradine ? ? ? ? ? ? ? ? ? present [5] ? ? ? ? ? ? ? ? ? ?
Susceptibility to Antibiotics::Cephalothin ? ? ? ? present [13] ? present [11] ? ? absent [5] ? ? ? present [22] ? ? present [26] present [27] ? ?
Susceptibility to Antibiotics::Clindamycin ? ? ? absent [9] ? absent [4] absent [9] absent [9] absent [9] absent [5] ? ? ? ? absent [23] ? ? ? ? ?
Susceptibility to Antibiotics::Colistinsulphate ? ? ? ? ? ? ? ? ? ? ? ? absent [21] ? ? ? ? ? ? ?
Susceptibility to Antibiotics::Erythromycin ? ? present [9] present; absent [9] ? present; absent [4] present; absent [9] present [9] present [9] present [5] ? ? present [21] ? present [23] present [25] ? present [27] ? ?
Susceptibility to Antibiotics::Gentamicin ? ? present [9] absent [9] present [11] present [13] present [4] present [9] absent [9] present; absent [9] absent [5] absent [19] ? present [21] present [22] absent [23] present [25] present [26] absent [27] ? present [28]
Susceptibility to Antibiotics::Kanamycin ? present [6] present [3] present [11] present [13] ? present [11] ? present; absent [11] present [5] absent [19] ? present [21] present [22] ? absent [25] present [26] ? ? present [28]
Susceptibility to Antibiotics::Lincomycin ? ? ? ? absent [13] ? absent [11] ? ? absent [5] absent [19] ? ? absent [22] ? absent [25] absent [26] ? ? ?
Susceptibility to Antibiotics::Nalidixic acid ? ? ? ? ? ? ? ? ? ? ? ? ? ? ? present [25] ? ? ? present [28]
Susceptibility to Antibiotics::Neomycin ? ? present [11] present [11] present [13] ? present [11] ? present; absent [11] absent [5] ? ? ? present [22] ? present [25] present [26] ? ? ?
Susceptibility to Antibiotics::Nitrofurantoin ? ? ? ? ? ? ? ? ? ? ? ? ? ? ? ? ? ? ? ?
Susceptibility to Antibiotics::Norfloxacin ? ? ? ? ? ? ? ? ? present [5] ? ? ? ? ? ? ? absent [27] ? ?
Susceptibility to Antibiotics::Novobiocin ? ? absent [11] absent [11] absent [13] ? absent [11] ? absent [11] ? absent [19] ? absent [21] present [22] ? ? present [26] ? ? ?
Susceptibility to Antibiotics::Oleandomycin ? ? ? present [7] present [13] ? present [11] ? ? ? absent [19] ? ? present [22] ? present [25] present [26] ? ? ?
Susceptibility to Antibiotics::Penicillin G ? present [6] absent [11] / present [7] present [11] present [13] ? present [11] ? present [10] absent [5] present [19] ? present [21] present [22] ? ? present [26] ? ? ?
Susceptibility to Antibiotics::Piperacillin ? ? ? ? ? ? ? ? ? present [5] ? ? ? ? ? ? ? ? ? ?
Susceptibility to Antibiotics::Polymyxin B ? ? ? ? absent [13] ? present [11] ? ? present [5] absent [19] ? ? absent [22] ? absent [25] absent [26] ? ? ?
Susceptibility to Antibiotics::Puromycin ? ? ? ? ? ? ? ? ? ? ? ? ? ? ? ? ? ? ? ?
Susceptibility to Antibiotics::Rifampicin ? present [6] ? ? ? ? ? ? ? present [5] ? ? ? ? ? present [25] ? ? ? ?
Susceptibility to Antibiotics::Streptomycin ? present [6] present [11] present; absent [9] present [13] present [4] present [11] present [9] present [5] absent [5] present [19] ? ? present [22] present [23] present [25] present [26] ? ? present [28]
Susceptibility to Antibiotics::Tetracycline ? present [6] ? absent [9] present [13] absent [4] absent [9] present [9] present [9] absent [5] absent [19] ? ? present [22] present; absent [23] present [25] absent [26] ? ? present [28]
Susceptibility to Antibiotics::Vancomycin ? present [6] present [9] absent [9] ? absent [4] present [9] absent [5] absent [5] absent [5] ? ? present [21] ? absent [23] present [25] ? ? ? ?
Phospholipid::Diphosphatidylglycerole (DPG) absent [1] present [6] absent [11] absent [11] absent; present [13] ? absent [11] ? absent [5] absent [5] present [19] absent [20] absent [21] absent [22] ? present [25] ? present [27] absent [24] absent [28]
Phospholipid::Phosphatidylcholine (PC) present [1] present [6] present [11] present [11] present [13] ? present [11] ? absent [5] absent [5] present [19] present [20] present [21] present [22] ? present [25] ? present [27] present [24] present [28]
Phospholipid::Phosphatidylethanolamine (PE) present [1] present [6] present [11] present [11] present [13] ? present [11] ? present [5] present [5] absent [19] present [20] present [21] present [22] ? present [25] ? absent [27] present [24] present [28]
Phospholipid::Phosphatidylglycerole (PG) present [1] present [6] present [11] present [11] present [13] ? present [11] ? present [5] present [5] present [19] present [20] present [21] present [22] ? present [25] ? present [27] present [24] present [28]
Phospholipid::Phosphatidylinositol (PI) absent [1] absent [6] absent [11] absent [11] absent [13] ? absent [11] ? absent [5] absent [5] absent [19] absent [20] absent [21] absent [22] ? absent [25] ? absent [27] absent [24] absent [28]
Phospholipid::Phosphatidyldimethylethanolamine absent [1] absent [6] absent [11] absent [11] absent [13] ? absent [11] ? absent [5] absent [5] absent [19] absent [20] absent [21] absent [22] ? absent [25] ? absent [27] absent [24] absent [28]
Phospholipid::Cardiolipin absent [1] absent [6] absent [11] absent [11] absent [13] ? absent [11] ? absent [5] absent [5] absent [19] absent [20] absent [21] absent [22] ? absent [25] ? absent [27] absent [24] absent [28]
Phospholipid::Phospholipid containing glucosamine absent [1] absent [6] absent [11] absent [11] absent [13] ? absent [11] ? absent [5] absent [5] absent [19] absent [20] absent [21] absent [22] ? absent [25] ? absent [27] absent [24] absent [28]
Phospholipid::Phosphatic acid absent [1] absent [6] absent [11] absent [11] absent [13] ? absent [11] ? absent [5] absent [5] absent [19] absent [20] absent [21] absent [22] ? absent [25] ? absent [27] absent [24] absent [28]
Phospholipid::Sulphoquinovosyldiacylglyceride (SQDG) absent [1] absent [6] absent [11] absent [11] absent [13] ? absent [11] ? absent [5] absent [5] absent [19] absent [20] absent [21] absent [22] ? absent [25] ? absent [27] absent [24] absent [28]
Phospholipid::Unknown Aminolipid present [1] present [6] present [11] present [11] present [13] ? present [11] ? present [5] present [5] present [19] present [20] present [21] absent [22] ? absent [25] ? absent [27] present [24] present [28]
Phospholipid::Unknown Phospholipids absent [1] absent [6] present [11] present [11] absent [13] ? absent [11] ? present [5] present [5] present [19] absent [20] present [21] #4 present present [22] ? absent [25] ? present [27] #4 present present [24] #4 present present [28]
Phospholipid::Unknown Glycolipid absent [1] absent [6] absent [11] absent [11] absent [13] ? absent [11] ? absent [5] absent [5] absent [19] absent [20] absent [21] absent [22] ? absent [25] ? absent [27] absent [24] absent [28]
Phospholipid::Unknown lipid absent [1] present [6] present [11] #2 unknown present [11] #2 unknown present [13] # 3 unknown lipid ? present [11] #2 unknown ? present [5] present [5] present [19] present [20] #3 uL present absent [21] present [22] ? present [25] ? absent [27] absent [24] absent [28]
Phospholipid::Unknown Aminophospholipid absent [1] absent [6] absent [11] absent [11] absent [13] ? absent [11] ? absent [5] absent [5] absent [19] absent [20] present [21] absent [22] ? absent [25] ? absent [27] absent [24] absent [28]
Fatty acid::C9:0 0.0 [1] / 0.0 [21] 0.0 [6] 0.0 [11] / 0.0 [7] / 0.0 [21] / 0.0 [24] 0.0 [11] / 0.0 [7] / 0.0 [24] 0.0 [13] 0.0 [4] / 0.0 [13] 0.0 [11] / 0.0 [13] / 0.0 [24] 0.0 [9] 0.0 [11] / 0.0 [7] / 0.0 [19] 0.0 [5] / 0.0 [19] 0.0 [19] 0.0 [20] 0.0 [21] 0.0 [22] #only major fatty acids 0.0 [23] / 0.0 [24] 0.0 [25] 0.0 [26] 0.0 [27] 0.0 [24] 0.0 [28] / 1.5 [24]
Fatty acid::C10:0 3-OH 6.75 [1] / 3.2 [21] 1.75 [6] 1.9 [11] / 1.86 [7] / 3.2 [21] / 2.6 [24] 1.8 [11] / 1.71 [7] / 2.4 [24] 1.6 [13] 2.8±0.4 [4] / 1.7 [13] 1.7 [11] / 1.8 [13] / 2.5 [24] 2.0 [9] 1.8 [11] / 1.83 [7] / 6.5 [19] 3.9 [5] / 9.4 [19] 0.0 [19] 4.0 [20] 0.0 [21] 0.0 [22] 3.2±0.4 [23] / 2.9 [24] 0.0 [25] 0.0 [26] 1.51 [27] 4.8 [24] 1.4 [28] / 0.0 [24]
Fatty acid::C12:0 0.86 [1] / 0.0 [21] 0.23 [6] 0.4 [11] / 0.0 [7] / 0.0 [21] / 0.0 [24] 0.4 [11] / 0.0 [7] / 0.0 [24] 0.0 [13] 0.0 [4] / 1.3 [13] 1.2 [11] / 0.0 [13] / 0.9 [24] 0.0 [9] 0.6 [11] / 0.0 [7] / 1.9 [19] 0.0 [5] / 1.0 [19] 0.0 [19] 0.1 [20] 0.0 [21] 0.0 [22] 0.0 [23] / 0.0 [24] 0.0 [25] 0.0 [26] 0.0 [27] 0.0 [24] 0.0 [28] / 0.0 [24]
Fatty acid::C12:0 3-OH 0.0 [1] / 0.1 [21] 0.0 [6] 1.6 [11] / 1.27 [7] / 2.5 [21] / 2.4 [24] 2.0 [11] / 1.59 [7] / 1.8 [24] 3.0 [13] 2.4±0.2 [4] / 2.9 [13] 2.6 [11] / 2.9 [13] / 2.4 [24] 2.1 [9] 2.1 [11] / 2.27 [7] / 6.4 [19] 2.9 [5] / 4.5 [19] 0.0 [19] 0.3 [20] 0.5 [21] 0.0 [22] 2.4±0.3 [23] / 2.4 [24] 0.0 [25] 0.0 [26] 0.0 [27] 1.0 [24] 0.7 [28] / 0.0 [24]
Fatty acid::C12:1 3-OH 0.0 [1] / 0.0 [21] 0.0 [6] 0.0 [11] / 0.0 [7] / 0.0 [21] / 0.0 [24] 0.0 [11] / 0.0 [7] / 0.0 [24] 0.0 [13] 0.0 [4] / 0.0 [13] 0.0 [11] / 0.0 [13] / 0.0 [24] 0.0 [9] 0.0 [11] / 0.0 [7] / 0.0 [19] 0.0 [5] / 0.0 [19] 9.8 [19] 0.0 [20] 4.0 [21] 0.0 [22] 0.0 [23] / 0.0 [24] 0.52 [25] 3.2 [26] 2.59 [27] 0.0 [24] 1.2 [28] / 3.4 [24]
Fatty acid::C14:0 (tetradecanoic acid) 0.0 [1] / 0.0 [21] 0.0 [6] 0.0 [11] / 0.0 [7] / 0.0 [21] / 0.9 [24] 0.0 [11] / 0.0 [7] / 0.0 [24] 0.0 [13] 0.0 [4] / 0.0 [13] 0.0 [11] / 0.0 [13] / 0.0 [24] 0.0 [9] 0.0 [11] / 0.0 [7] / 0.0 [19] 0.0 [5] / 0.0 [19] 0.0 [19] 0.0 [20] 0.0 [21] 0.0 [22] 0.0 [23] / 0.0 [24] 0.0 [25] 0.0 [26] 1.47 [27] 0.9 [24] 0.0 [28] / 2.1 [24]
Fatty acid::C14:0 2-OH 0.0 [1] / 0.0 [21] 0.0 [6] 0.0 [11] / 0.0 [7] / 0.0 [21] / 0.0 [24] 0.0 [11] / 0.0 [7] / 0.0 [24] 0.0 [13] 0.0 [4] / 0.0 [13] 0.0 [11] / 0.0 [13] / 0.0 [24] 0.0 [9] 0.0 [11] / 0.0 [7] / 0.0 [19] 0.0 [5] / 0.0 [19] 0.0 [19] 0.0 [20] 0.0 [21] 0.0 [22] 0.0 [23] / 0.0 [24] 0.0 [25] 0.0 [26] 0.0 [27] 0.0 [24] 0.5 [28] / 0.0 [24]
Fatty acid::C14:1 0.0 [1] / 0.0 [21] 0.0 [6] 0.0 [11] / 2.14 [7] / 0.0 [21] / 0.0 [24] 0.0 [11] / 2.19 [7] / 0.0 [24] 0.0 [13] 0.0 [4] / 0.0 [13] 0.0 [11] / 0.0 [13] / 0.0 [24] 0.0 [9] 0.0 [11] / 2.27 [7] / 0.0 [19] 0.0 [5] / 0.0 [19] 0.0 [19] 0.0 [20] 0.0 [21] 0.0 [22] 0.0 [23] / 0.0 [24] 0.0 [25] 0.0 [26] 0.0 [27] 0.0 [24] 0.0 [28] / 0.0 [24]
Fatty acid::C14:1 3-OH 0.0 [1] / 0.0 [21] 0.0 [6] 0.0 [11] / 0.89 [7] / 0.0 [21] / 0.0 [24] 0.0 [11] / 0.87 [7] / 0.0 [24] 0.0 [13] 0.0 [4] / 0.0 [13] 0.0 [11] / 0.0 [13] / 0.0 [24] 0.0 [9] 0.0 [11] / 0.0 [7] / 0.0 [19] 0.0 [5] / 0.0 [19] 0.0 [19] 0.0 [20] 0.0 [21] 0.0 [22] 0.0 [23] / 0.0 [24] 0.0 [25] 0.0 [26] 0.0 [27] 0.0 [24] 0.0 [28] / 0.0 [24]
Fatty acid::i-C14:1 0.0 [1] / 0.0 [21] 0.0 [6] 0.0 [11] / 0.0 [7] / 0.0 [21] / 0.0 [24] 0.0 [11] / 0.0 [7] / 0.0 [24] 0.0 [13] 0.0 [4] / 0.0 [13] 0.0 [11] / 0.0 [13] / 0.0 [24] 11.6 [9] 0.0 [11] / 0.0 [7] / 0.0 [19] 0.0 [5] / 0.0 [19] 0.0 [19] 0.0 [20] 0.0 [21] 0.0 [22] 0.0 [23] / 0.0 [24] 0.0 [25] 0.0 [26] 0.0 [27] 0.0 [24] 0.0 [28] / 0.0 [24]
Fatty acid::C15:0 1.04 [1] / 0.0 [21] 0.0 [6] 0.0 [11] / 0.0 [7] / 0.0 [21] / 0.0 [24] 0.0 [11] / 0.0 [7] / 0.0 [24] 0.0 [13] 0.0 [4] / 0.0 [13] 0.0 [11] / 0.0 [13] / 0.0 [24] 0.0 [9] 0.0 [11] / 0.0 [7] / 0.0 [19] 0.0 [5] / 0.0 [19] 0.0 [19] 0.0 [20] 0.0 [21] 0.0 [22] 0.0 [23] / 0.0 [24] 0.0 [25] 0.0 [26] 2.99 [27] 0.0 [24] 0.0 [28] / 0.0 [24]
Fatty acid::C16:0 (hexadecanoic acid) 9.69 [1] / 9.9 [21] 6.05 [6] 6.3 [11] / 3.79 [7] / 11.1 [21] / 9.0 [24] 5.2 [11] / 3.83 [7] / 7.2 [24] 7.6 [13] 4.2±0.5 [4] / 7.7 [13] 8.6 [11] / 3.5 [13] / 2.3 [24] 3.5 [9] 3.2 [11] / 5.08 [7] / 3.4 [19] 3.0 [5] / 3.6 [19] 5.8 [19] 4.4 [20] 6.6 [21] 8.0 [22] 1.8±0.3 [23] / 4.0 [24] 3.09 [25] 8.7 [26] 14.98 [27] 8.2 [24] 17.9 [28] / 7.4 [24]
Fatty acid::C16:0 2-OH 3.95 [1] / 1.8 [21] 0.65 [6] 2.7 [11] / 3.90 [7] / 1.6 [21] / 3.4 [24] 2.8 [11] / 3.10 [7] / 1.7 [24] 5.8 [13] 2.4±0.4 [4] / 6.5 [13] 5.6 [11] / 5.6 [13] / 3.1 [24] 4.2 [9] 4.7 [11] / 6.97 [7] / 10.3 [19] 5.4 [5] / 8.0 [19] 7.3 [19] 4.1 [20] 0.0 [21] 0.0 [22] 5.5±0.7 [23] / 1.2 [24] 0.0 [25] 0.0 [26] 0.0 [27] 3.8 [24] 0.0 [28] / 0.0 [24]
Fatty acid::C16:1 cis9 = C16:1 cis7ω / i-C15:0 2OH (summed feature 3) 2.30 [1] / 0.7 [21] 0.18 [6] 0.3 [11] / 0.0 [7] / 0.3 [21] 0.0 [24] 0.2 [11] / 0.0 [7] / 0.0 [24] 0.0 [13] 0.0 [4] / 0.0 [13] 0.5 [11] / 0.0 [13] / 0.0 [24] 0.0 [9] 0.5 [11] / 0.0 [7] / 0.0 [19] 0.6 [5] / 0.0 [19] 0.0 [19] 0.4 [20] 1.4 [21] 0.0 [22] 0.0 [23] / 0.0 [24] 0.0 [25] 2.0 [26] 0.0 [27] 0.0 [24] 0.0 [28] / 0.0 [24]
Fatty acid::C17:0 0.0 [1] / 0.0 [21] 0.1 [6] 0.2 [11] / 0.0 [7] / 0.0 [21] / 0.0 [24] 0.2 [11] / 0.0 [7] / 0.0 [24] 0.0 [13] 0.0 [4] / 0.0 [13] 0.6 [11] / 0.0 [13] / 0.0 [24] 0.0 [9] 0.1 [11] / 0.0 [7] / 0.0 [19] 0.0 [5] / 0.0 [19] 0.0 [19] 0.3 [20] 0.0 [21] 0.0 [22] 0.0 [23] / 0.0 [24] 0.95 [25] 0.5 [26] 2.76 [27] 0.0 [24] 0.5 [28] / 0.0 [24]
Fatty acid::C17:0 cyclo 0.0 [1] / 0.0 [21] 0.0 [6] 0.0 [11] / 0.0 [7] / 0.0 [21] / 0.0 [24] 0.0 [11] / 0.0 [7] / 0.0 [24] 0.0 [13] 0.0 [4] / 0.0 [13] 0.0 [11] / 0.0 [13] / 0.0 [24] 0.0 [9] 0.0 [11] / 0.0 [7] / 0.0 [19] 0.0 [5] / 0.0 [19] 0.0 [19] 0.0 [20] 0.0 [21] 0.0 [22] 0.0 [23] / 0.0 [24] 0.0 [25] 2.2 [26] 0.0 [27] 0.0 [24] 0.0 [28] / 0.0 [24]
Fatty acid::C17:1 cis8ω 0.0 [1] / 0.0 [21] 0.0 [6] 0.0 [11] / 0.0 [7] / 0.0 [21] / 0.0 [24] 0.0 [11] / 0.0 [7] / 0.0 [24] 0.0 [13] 0.0 [4] / 0.0 [13] 0.0 [11] / 0.0 [13] / 0.0 [24] 0.0 [9] 0.2 [11] / 0.0 [7] / 0.0 [19] 0.4 [5] / 0.0 [19] 0.0 [19] 0.0 [20] 0.0 [21] 0.0 [22] 0.0 [23] / 0.0 [24] 0.0 [25] 0.0 [26] 0.0 [27] 0.0 [24] 0.0 [28] / 0.0 [24]
Fatty acid::i-C17:1 / ai-C17:1 (summed feature 4) 0.0 [1] / 0.0 [21] 0.0 [6] 0.0 [11] / 0.0 [7] / 0.0 [21] / 0.0 [24] 0.0 [11] / 0.0 [7] / 0.0 [24] 0.0 [13] 0.0 [4] / 0.0 [13] 0.0 [11] / 0.0 [13] / 0.0 [24] 0.0 [9] 0.0 [11] / 0.0 [7] / 0.0 [19] 0.0 [5] / 1.7 [19] 0.0 [19] 0.0 [20] 0.0 [21] 0.0 [22] 0.0 [23] / 0.0 [24] 0.0 [25] 0.0 [26] 0.0 [27] 0.0 [24] 0.0 [28] / 0.0 [24]
Fatty acid::C18:0 (octadecanoic acid) 0.53 [1] / 0.8 [21] 1.56 [6] 1.3 [11] / 2.57 [7] / 2.0 [21] / 3.3 [24] 2.0 [11] / 3.14 [7] / 1.7 [24] 2.4 [13] 1.0±0.1 [4] / 3.5 [13] 2.4 [11] / 1.2 [13] / 1.0 [24] 0.0 [9] 0.5 [11] / 0.97 [7] / 0.0 [19] 0.6 [5] / 0.9 [19] 1.3 [19] 1.6 [20] 1.6 [21] 0.0 [22] 1.4±0.3 [23] / 1.2 [24] 2.92 [25] 0.0 [26] 3.42 [27] 2.7 [24] 1.7 [28] / 6.9 [24]
Fatty acid::C18:0 12-OH 0.0 [1] / 0.0 [21] 0.0 [6] 0.0 [11] / 0.0 [7] / 0.0 [21] / 0.0 [24] 0.0 [11] / 0.0 [7] / 0.0 [24] 0.0 [13] 0.0 [4] / 0.0 [13] 0.0 [11] / 0.0 [13] / 0.0 [24] 0.0 [9] 0.0 [11] / 0.0 [7] / 0.0 [19] 0.0 [5] / 0.0 [19] 0.0 [19] 0.0 [20] 0.0 [21] 0.0 [22] 2.6±0.6 [23] / 0.0 [24] 0.0 [25] 0.0 [26] 0.0 [27] 0.0 [24] 0.0 [28] / 0.0 [24]
Fatty acid::i-C18:0 0.0 [1] / 0.0 [21] 0.0 [6] 0.0 [11] / 0.0 [7] / 0.0 [21] / 0.0 [24] 0.0 [11] / 0.0 [7] / 0.0 [24] 0.0 [13] 0.0 [4] / 0.0 [13] 0.0 [11] / 0.0 [13] / 3.8 [24] 0.0 [9] 0.0 [11] / 0.0 [7] / 0.0 [19] 0.0 [5] / 0.0 [19] 0.0 [19] 0.0 [20] 0.0 [21] 0.0 [22] 0.0 [23] / 4.7 [24] 0.0 [25] 0.0 [26] 0.0 [27] 0.0 [24] 0.0 [28] / 0.0 [24]
Fatty acid::C18:1 2-OH 0.59 [1] / 0.0 [21] 0.12 [6] 0.0 [11] / 0.0 [7] / 0.0 [21] / 0.0 [24] 0.0 [11] / 0.0 [7] / 0.0 [24] 0.0 [13] 0.0 [4] / 0.0 [13] 0.0 [11] / 0.9 [13] / 0.0 [24] 0.0 [9] 0.6 [11] / 0.0 [7] / 0.0 [19] 0.7 [5] / 0.0 [19] 0.0 [19] 0.2 [20] 0.0 [21] 0.0 [22] 0.0 [23] / 0.0 [24] 0.0 [25] 0.0 [26] 0.0 [27] 0.0 [24] 0.0 [28] / 0.0 [24]
Fatty acid::C18:1 cis9 = C18:1 cis9ω 0.0 [1] / 0.0 [21] 0.14 [6] 0.0 [11] / 0.89 [7] / 0.0 [21] / 0.0 [24] 0.0 [11] / 0.76 [7] / 0.0 [24] 0.0 [13] 0.0 [4] / 0.7 [13] 0.0 [11] / 0.0 [13] / 0.0 [24] 0.0 [9] 0.0 [11] / 2.54 [7] / 0.0 [19] 0.0 [5] / 0.0 [19] 0.0 [19] 0.0 [20] 0.0 [21] 0.0 [22] 0.0 [23] / 0.0 [24] 0.0 [25] 0.0 [26] 10.51 [27] 0.0 [24] 2.9 [28] / 1.3 [24]
Fatty acid::C18:1 cis13 = C18:1 cis5ω 0.0 [1] / 0.0 [21] 0.13 [6] 0.0 [11] / 0.0 [7] / 0.0 [21] / 0.0 [24] 0.0 [11] / 0.0 [7] / 0.0 [24] 0.0 [13] 0.0 [4] / 0.0 [13] 0.0 [11] / 0.0 [13] / 0.0 [24] 0.0 [9] 0.0 [11] / 0.0 [7] / 0.0 [19] 0.0 [5] / 0.0 [19] 0.0 [19] 0.0 [20] 0.0 [21] 0.0 [22] 0.0 [23] / 0.0 [24] 0.0 [25] 0.0 [26] 0.0 [27] 0.0 [24] 0.0 [28] / 0.0 [24]
Fatty acid::C18:1 cis11 = C18:1 cis7ω #summed feature 8 (C18:1w7c and/or C18:1w6c) 44.63 [1] / 66.1 [21] 84.11 [6] 74.5 [11] / 75.51 [7] / 64.5 [21] / 68.0 [24] 70.8 [11] / 73.77 [7] / 73.7 [24] 62.1 [13] 81.5±0.8 [4] / 62.9 [13] 57.7 [11] / 71.6 [13] / 71.6 [24] #summed feature 8 (C18:1w7c and/or C18:1w6c) 71.6 [9] 77.5 [11] / 70.27 [7] / 58.1 [19] 71.9 [5] / 59.5 [19] 59.0 [19] 75.2 [20] 80.8 […
Fatty acid::C18:1 cis11 methyl = C18:1 cis7ω methyl 18.10 [1] / 11.3 [21] 2.11 [6] 7.8 [11] / 6.60 [7] / 9.2 [21] 8.1 [24] 11.8 [11] / 7.45 [7] / 8.6 [24] 15.8 [13] 1.3±0.4 [4] / 11.2 [13] 16.6 [11] / 11.2 [13] / 9.7 [24] 0.0 [9] 4.7 [11] / 6.86 [7] / 3.5 [19] 3.0 [5] / 3.6 [19] 11.3 [19] 4.6 [20] 3.8 [21] 12.9 [22] 4.5±2.5 [23] / 1.3 [24] 5.48 [25] 15.1 [26] 8.31 [27] 5.3 [24] 14.7 [28] / 1.8 [2…
Fatty acid::C18:2 cis6,9w / ai-C18:0 (summed feature 5) 0.0 [1] / 0.0 [21] 0.16 [6] 0.0 [11] / 0.0 [7] / 0.0 [21] / 0.0 [24] 0.0 [11] / 0.0 [7] / 0.0 [24] 0.0 [13] 0.0 [4] / 0.0 [13] 0.0 [11] / 0.0 [13] / 0.0 [24] 0.0 [9] 0.0 [11] / 0.0 [7] / 0.0 [19] 0.0 [5] / 0.0 [19] 0.0 [19] 0.0 [20] 0.0 [21] 0.0 [22] 0.0 [23] / 0.0 [24] 0.0 [25] 0.0 [26] 0.0 [27] 0.0 [24] 0.0 [28] / 0.0 [24]
Fatty acid::C19:0 cyclo cis11 = cis8ω 0.6 [1] / 0.0 [21] 0.0 [6] 0.0 [11] / 0.0 [7] / 0.0 [21] / 0.0 [24] 0.0 [11] / 0.0 [7] / 0.0 [24] 0.0 [13] 0.0 [4] / 0.0 [13] 0.0 [11] / 0.0 [13] / 0.0 [24] 0.0 [9] 0.0 [11] / 0.0 [7] / 0.0 [19] 0.0 [5] / 0.0 [19] 0.0 [19] 0.0 [20] 0.0 [21] 5.4 [22] 0.0 [23] / 0.0 [24] 0.0 [25] 46.2 [26] 16.29 [27] 0.0 [24] 2.4 [28] / 0.0 [24]
Fatty acid::C19 : 0 cyclo cis10ω / C19 : 1 cis6ω (summed feature 7) 0.0 [1] / 0.0 [21] 0.0 [6] 0.0 [11] / 0.0 [7] / 0.0 [21] / 0.0 [24] 0.0 [11] / 0.0 [7] / 0.0 [24] 0.0 [13] 0.0 [4] / 0.0 [13] 0.0 [11] / 0.6 [13] / 0.0 [24] 0.0 [9] 0.0 [11] / 0.0 [7] / 0.0 [19] 0.0 [5] / 0.0 [19] 0.0 [19] 0.0 [20] 0.0 [21] 0.0 [22] 0.0 [23] / 0.0 [24] 0.0 [25] 0.0 [26] 0.0 [27] 0.0 [24] 0.0 [28] / 0.0 [24]
Fatty acid::C20:1 cis13 = C20:1 cis7ω 0.0 [1] / 0.0 [21] 0.1 [6] 0.0 [11] / 0.0 [7] / 0.0 [21] / 0.0 [24] 0.0 [11] / 0.0 [7] / 0.0 [24] 0.0 [13] 0.0 [4] / 0.0 [13] 0.0 [11] / 0.0 [13] / 0.0 [24] 0.0 [9] 0.0 [11] / 0.0 [7] / 0.0 [19] 0.0 [5] / 0.0 [19] 0.0 [19] 0.0 [20] 0.0 [21] 0.0 [22] 0.0 [23] / 0.0 [24] 0.0 [25] 0.0 [26] 0.0 [27] 0.0 [24] 0.0 [28] / 0.0 [24]
Fatty acid::unknown at ECL 11.799 10.88 [1] / 4.3 [21] 2.60 [6] 2.6 [11] / 0.0 [7] / 3.8 [21] / 0.0 [24] 2.7 [11] / 0.0 [7] / 0.0 [24] 0.0 [13] 2.9±0.4 [4] / 0.0 [13] 2.3 [11] / 0.0 [13] / 0.0 [24] 2.7 [9] 3.1 [11] / 0.0 [7] / 9.9 [19] 5.7 [5] / 7.8 [19] 5.4 [19] 3.7 [20] 0.0 [21] 5.7 [22] 0.0 [23] / 0.0 [24] 0.0 [25] 2.2 [26] 0.0 [27] 0.0 [24] 0.0 [28] / 0.0 [24]
Fatty acid::unknown 0.0 [1] / 0.0 [21] 0.0 [6] 0.0 [11] / 0.57 [7] / 0.0 [21] / 0.0 [24] 0.0 [11] / 0.98+0.61 [7] / 0.0 [24] 0.0 [13] 0.0 [4] / 0.0 [13] 0.0 [11] / 0.0 [13] / 0.0 [24] 0.0 [9] 0.0 [11] / 0.95 [7] / 0.0 [19] 0.0 [5] / 0.0 [19] 0.0 [19] 0.0 [20] 0.0 [21] 0.0 [22] 0.0 [23] / 0.0 [24] 0.0 [25] 0.0 [26] 0.0 [27] 0.0 [24] 0.0 [28] / 0.0 [24]
