# Supplementary material for: Genome-scale data suggest reclassifications in the Leisingera-Phaeobacter cluster including proposals for Sedimentitalea gen. nov. and Pseudophaeobacter gen. nov
Source: Front Microbiol. 2014 Aug 11;5:416. doi: 10.3389/fmicb.2014.00416 (PMC4127530; doi:10.3389/fmicb.2014.00416)
Supplement: Supplementary file 1 [file DataSheet1.ZIP › Supp Mat Datasheet 3.CSV]

# #
# # R code to analyse the data in this CSV file. Copy to editor and outcomment.
# #
#
#
# # Input the data.
# x <- read.delim("stats.csv")
# x$Binary <- x$Matrix %in% c("Gene_content", "Ortholog_content")
#
# # Convert average support, which is a proportion (percentage), into fake counts
# # to be able to use a (quasi-)binomial model in R. Use the same factor throughout
# # to not introduce any weighting.
# #
# y <- cbind(x$Average_support * 100, (100 - x$Average_support) * 100)
#
# # Start model using all interactions between three variables of interest.
# # Number of characters, number of variable characters and number of informative
# # characters are highly correlated, so we use only the number of informative
# # ones, which has the highest correlation with the average support.
# #
# summary(qbmod <- with(x, glm(y ~ log(Number_informative) * Inference_method *
# Number_organisms * Binary, family = "quasibinomial")))
#
# # We now simplify the model by removing insignificant variables.
#
# # remove insignificant 4-fold interactions, in order
# summary(qbmod <- update(qbmod, ~ . - log(Number_informative):Inference_method:Number_organisms:Binary))
#
# # remove insignificant 3-fold interactions, in order
# summary(qbmod <- update(qbmod, ~ . - Binary:Inference_method:Number_organisms))
# summary(qbmod <- update(qbmod, ~ . - log(Number_informative):Binary:Number_organisms))
# summary(qbmod <- update(qbmod, ~ . - Binary:Inference_method:log(Number_informative)))
# summary(qbmod <- update(qbmod, ~ . - log(Number_informative):Inference_method:Number_organisms))
#
# # remove insignificant 2-fold interactions, in order
# summary(qbmod <- update(qbmod, ~ . - log(Number_informative):Number_organisms))
# summary(qbmod <- update(qbmod, ~ . - log(Number_informative):Inference_method))
# summary(qbmod <- update(qbmod, ~ . - Binary:Inference_method))
# summary(qbmod <- update(qbmod, ~ . - log(Number_informative):Binary))
# summary(qbmod <- update(qbmod, ~ . - Inference_method:Number_organisms))
# summary(qbmod <- update(qbmod, ~ . - Binary:Number_organisms))
#
# # remove insignificant non-interactions, in order
# summary(qbmod <- update(qbmod, ~ . - Inference_method))
# summary(qbmod <- update(qbmod, ~ . - Binary))
#
# # In the final model there is much overdispersion but all remaining variables
# # are highly significant. So the number of informative characters has the
# # highest and positive effect, whereas the number of organisms has a negative
# # effect. Both makes perfect sense.
#
Study	Number_organisms	Matrix	Reference	Number_characters	Number_variable	Number_informative	Inference_method	Average_support	mentioned_in_paper
Phaeobacter_9_genomes	9	Ciccarelli	Frank et al., in press	7821	1222	741	ML	86.83	FALSE
Phaeobacter_9_genomes	9	Ciccarelli	Frank et al., in press	7821	1222	741	MP	94.17	FALSE
Phaeobacter_9_genomes	9	Wu_Eisen	Frank et al., in press	7914	1098	694	ML	82.67	FALSE
Phaeobacter_9_genomes	9	Wu_Eisen	Frank et al., in press	7914	1098	694	MP	85.33	FALSE
Phaeobacter_9_genomes	9	Wu_Eisen_Ciccarelli	Frank et al., in press	12229	1842	1116	ML	86.33	FALSE
Phaeobacter_9_genomes	9	Wu_Eisen_Ciccarelli	Frank et al., in press	12229	1842	1116	MP	96.17	FALSE
Phaeobacter_9_genomes	9	Core_genes	Frank et al., in press	771465	236639	162260	ML	99.33	TRUE
Phaeobacter_9_genomes	9	Core_genes	Frank et al., in press	771465	236639	162260	MP	97.5	TRUE
Phaeobacter_9_genomes	9	Full_MARE	Frank et al., in press	1164137	353373	210078	ML	100	TRUE
Phaeobacter_9_genomes	9	Full_MARE	Frank et al., in press	1164137	353373	210078	MP	99	TRUE
Phaeobacter_9_genomes	9	Full	Frank et al., in press	1302079	394925	215068	ML	100	TRUE
Phaeobacter_9_genomes	9	Full	Frank et al., in press	1302079	394925	215068	MP	97.17	TRUE
Phaeobacter_9_genomes	9	Gene_content	Frank et al., in press	7142	4943	2148	ML	87.67	TRUE
Phaeobacter_9_genomes	9	Gene_content	Frank et al., in press	7142	4943	2148	MP	91	TRUE
Phaeobacter_9_genomes	9	Ortholog_content	Frank et al., in press	9180	6797	2790	ML	91.17	TRUE
Phaeobacter_9_genomes	9	Ortholog_content	Frank et al., in press	9180	6797	2790	MP	96.33	TRUE
Thermotogae	10	Ciccarelli	Göker et al., in press	7384	4402	2689	ML	100	FALSE
Thermotogae	10	Ciccarelli	Göker et al., in press	7384	4402	2689	MP	100	FALSE
Thermotogae	10	Wu_Eisen	Göker et al., in press	7097	4127	2528	ML	99.71	FALSE
Thermotogae	10	Wu_Eisen	Göker et al., in press	7097	4127	2528	MP	99.29	FALSE
Thermotogae	10	Wu_Eisen_Ciccarelli	Göker et al., in press	11279	6733	4183	ML	100	FALSE
Thermotogae	10	Wu_Eisen_Ciccarelli	Göker et al., in press	11279	6733	4183	MP	100	FALSE
Thermotogae	10	Core_genes	Göker et al., in press	189142	131248	86869	ML	100	FALSE
Thermotogae	10	Core_genes	Göker et al., in press	189142	131248	86869	MP	100	FALSE
Thermotogae	10	Full_MARE	Göker et al., in press	360527	251521	143976	ML	100	TRUE
Thermotogae	10	Full_MARE	Göker et al., in press	360527	251521	143976	MP	100	TRUE
Thermotogae	10	Full	Göker et al., in press	582906	378475	183131	ML	100	FALSE
Thermotogae	10	Full	Göker et al., in press	582906	378475	183131	MP	100	FALSE
Thermotogae	10	Gene_content	Göker et al., in press	3267	2591	1253	ML	93.43	TRUE
Thermotogae	10	Gene_content	Göker et al., in press	3267	2591	1253	MP	94.29	TRUE
Thermotogae	10	Ortholog_content	Göker et al., in press	4367	3685	1695	ML	87.29	FALSE
Thermotogae	10	Ortholog_content	Göker et al., in press	4367	3685	1695	MP	92.71	FALSE
Halobacteria	19	Ciccarelli	Anderson et al. 2011	7388	5492	4696	ML	96	FALSE
Halobacteria	19	Ciccarelli	Anderson et al. 2011	7388	5492	4696	MP	92.19	FALSE
Halobacteria	19	Wu_Eisen	Anderson et al. 2011	5113	3651	3099	ML	86.56	FALSE
Halobacteria	19	Wu_Eisen	Anderson et al. 2011	5113	3651	3099	MP	89.63	FALSE
Halobacteria	19	Wu_Eisen_Ciccarelli	Anderson et al. 2011	9470	6746	5658	ML	90.75	FALSE
Halobacteria	19	Wu_Eisen_Ciccarelli	Anderson et al. 2011	9470	6746	5658	MP	93.06	FALSE
Halobacteria	19	Core_genes	Anderson et al. 2011	99294	76400	65193	ML	98.38	FALSE
Halobacteria	19	Core_genes	Anderson et al. 2011	99294	76400	65193	MP	97.31	FALSE
Halobacteria	19	Full_MARE	Anderson et al. 2011	235683	179712	142604	ML	99.63	FALSE
Halobacteria	19	Full_MARE	Anderson et al. 2011	235683	179712	142604	MP	96.13	FALSE
Halobacteria	19	Full	Anderson et al. 2011	1011575	708296	353936	ML	100	TRUE
Halobacteria	19	Full	Anderson et al. 2011	1011575	708296	353936	MP	96.25	TRUE
Halobacteria	19	Gene_content	Anderson et al. 2011	11699	11272	4638	ML	92.13	FALSE
Halobacteria	19	Gene_content	Anderson et al. 2011	11699	11272	4638	MP	84.69	FALSE
Halobacteria	19	Ortholog_content	Anderson et al. 2011	17857	17454	7023	ML	91.94	FALSE
Halobacteria	19	Ortholog_content	Anderson et al. 2011	17857	17454	7023	MP	80.13	FALSE
Methanomicrobia	13	Ciccarelli	Spring et al. 2010	7808	5655	4185	ML	97.6	FALSE
Methanomicrobia	13	Ciccarelli	Spring et al. 2010	7808	5655	4185	MP	90.4	FALSE
Methanomicrobia	13	Wu_Eisen	Spring et al. 2010	5049	3472	2613	ML	95	FALSE
Methanomicrobia	13	Wu_Eisen	Spring et al. 2010	5049	3472	2613	MP	97.2	FALSE
Methanomicrobia	13	Wu_Eisen_Ciccarelli	Spring et al. 2010	9742	6903	5100	ML	98.8	FALSE
Methanomicrobia	13	Wu_Eisen_Ciccarelli	Spring et al. 2010	9742	6903	5100	MP	94.4	FALSE
Methanomicrobia	13	Core_genes	Spring et al. 2010	129651	98446	74927	ML	100	FALSE
Methanomicrobia	13	Core_genes	Spring et al. 2010	129651	98446	74927	MP	100	FALSE
Methanomicrobia	13	Full_MARE	Spring et al. 2010	218362	163461	117003	ML	100	FALSE
Methanomicrobia	13	Full_MARE	Spring et al. 2010	218362	163461	117003	MP	100	FALSE
Methanomicrobia	13	Full	Spring et al. 2010	632932	454622	230322	ML	100	TRUE
Methanomicrobia	13	Full	Spring et al. 2010	632932	454622	230322	MP	100	TRUE
Methanomicrobia	13	Gene_content	Spring et al. 2010	8271	7760	2645	ML	87.5	FALSE
Methanomicrobia	13	Gene_content	Spring et al. 2010	8271	7760	2645	MP	96.9	FALSE
Methanomicrobia	13	Ortholog_content	Spring et al. 2010	12366	11864	3973	ML	86	FALSE
Methanomicrobia	13	Ortholog_content	Spring et al. 2010	12366	11864	3973	MP	95.8	FALSE
Spirochaeta_16_genomes	16	Ciccarelli	Abt et al. 2012; Abt et al. 2013	7296	5441	4806	ML	99.69	FALSE
Spirochaeta_16_genomes	16	Ciccarelli	Abt et al. 2012; Abt et al. 2013	7296	5441	4806	MP	100	FALSE
Spirochaeta_16_genomes	16	Wu_Eisen	Abt et al. 2012; Abt et al. 2013	6933	5063	4373	ML	98.62	FALSE
Spirochaeta_16_genomes	16	Wu_Eisen	Abt et al. 2012; Abt et al. 2013	6933	5063	4373	MP	98.77	FALSE
Spirochaeta_16_genomes	16	Wu_Eisen_Ciccarelli	Abt et al. 2012; Abt et al. 2013	11001	8149	7126	ML	99.69	FALSE
Spirochaeta_16_genomes	16	Wu_Eisen_Ciccarelli	Abt et al. 2012; Abt et al. 2013	11001	8149	7126	MP	100	FALSE
Spirochaeta_16_genomes	16	Core_genes	Abt et al. 2012; Abt et al. 2013	53985	41712	37133	ML	100	FALSE
Spirochaeta_16_genomes	16	Core_genes	Abt et al. 2012; Abt et al. 2013	53985	41712	37133	MP	100	FALSE
Spirochaeta_16_genomes	16	Full_MARE	Abt et al. 2012; Abt et al. 2013	140413	107436	89446	ML	100	TRUE
Spirochaeta_16_genomes	16	Full_MARE	Abt et al. 2012; Abt et al. 2013	140413	107436	89446	MP	99.62	TRUE
Spirochaeta_16_genomes	16	Full	Abt et al. 2012; Abt et al. 2013	696696	524198	289819	ML	97.46	FALSE
Spirochaeta_16_genomes	16	Full	Abt et al. 2012; Abt et al. 2013	696696	524198	289819	MP	97.85	FALSE
Spirochaeta_16_genomes	16	Gene_content	Abt et al. 2012; Abt et al. 2013	11131	10927	4992	ML	97.54	TRUE
Spirochaeta_16_genomes	16	Gene_content	Abt et al. 2012; Abt et al. 2013	11131	10927	4992	MP	92.69	TRUE
Spirochaeta_16_genomes	16	Ortholog_content	Abt et al. 2012; Abt et al. 2013	15333	15116	6626	ML	76.62	FALSE
Spirochaeta_16_genomes	16	Ortholog_content	Abt et al. 2012; Abt et al. 2013	15333	15116	6626	MP	92.38	FALSE
Phaeobacter_Leisingera_14_genomes	14	Ciccarelli	Breider et al., under review	7811	2564	1743	ML	97.27	TRUE
Phaeobacter_Leisingera_14_genomes	14	Ciccarelli	Breider et al., under review	7811	2564	1743	MP	97.55	TRUE
Phaeobacter_Leisingera_14_genomes	14	Wu_Eisen	Breider et al., under review	7905	2250	1557	ML	99.27	TRUE
Phaeobacter_Leisingera_14_genomes	14	Wu_Eisen	Breider et al., under review	7905	2250	1557	MP	99	TRUE
Phaeobacter_Leisingera_14_genomes	14	Wu_Eisen_Ciccarelli	Breider et al., under review	12185	3800	2596	ML	97.82	FALSE
Phaeobacter_Leisingera_14_genomes	14	Wu_Eisen_Ciccarelli	Breider et al., under review	12185	3800	2596	MP	97.09	FALSE
Phaeobacter_Leisingera_14_genomes	14	Core_genes	Breider et al., under review	502216	239263	178403	ML	98.91	TRUE
Phaeobacter_Leisingera_14_genomes	14	Core_genes	Breider et al., under review	502216	239263	178403	MP	96.91	TRUE
Phaeobacter_Leisingera_14_genomes	14	Full_MARE	Breider et al., under review	767593	393331	288211	ML	100	TRUE
Phaeobacter_Leisingera_14_genomes	14	Full_MARE	Breider et al., under review	767593	393331	288211	MP	99.82	TRUE
Phaeobacter_Leisingera_14_genomes	14	Full	Breider et al., under review	1390199	730648	434444	ML	98	TRUE
Phaeobacter_Leisingera_14_genomes	14	Full	Breider et al., under review	1390199	730648	434444	MP	97.09	TRUE
Phaeobacter_Leisingera_14_genomes	14	Gene_content	Breider et al., under review	9844	8327	3864	ML	91.36	TRUE
Phaeobacter_Leisingera_14_genomes	14	Gene_content	Breider et al., under review	9844	8327	3864	MP	89.64	TRUE
Phaeobacter_Leisingera_14_genomes	14	Ortholog_content	Breider et al., under review	13676	12111	5616	ML	93.73	TRUE
Phaeobacter_Leisingera_14_genomes	14	Ortholog_content	Breider et al., under review	13676	12111	5616	MP	86.55	TRUE
Intrasporangiaceae_10_genomes	10	Ciccarelli	Stackebrandt et al., in press	7816	3838	2159	ML	92	FALSE
Intrasporangiaceae_10_genomes	10	Ciccarelli	Stackebrandt et al., in press	7816	3838	2159	MP	85	FALSE
Intrasporangiaceae_10_genomes	10	Wu_Eisen	Stackebrandt et al., in press	7477	3133	1815	ML	83.29	FALSE
Intrasporangiaceae_10_genomes	10	Wu_Eisen	Stackebrandt et al., in press	7477	3133	1815	MP	75	FALSE
Intrasporangiaceae_10_genomes	10	Wu_Eisen_Ciccarelli	Stackebrandt et al., in press	11952	5636	3210	ML	84.29	FALSE
Intrasporangiaceae_10_genomes	10	Wu_Eisen_Ciccarelli	Stackebrandt et al., in press	11952	5636	3210	MP	88	FALSE
Intrasporangiaceae_10_genomes	10	Core_genes	Stackebrandt et al., in press	229331	140725	88056	ML	100	TRUE
Intrasporangiaceae_10_genomes	10	Core_genes	Stackebrandt et al., in press	229331	140725	88056	MP	94	TRUE
Intrasporangiaceae_10_genomes	10	Full_MARE	Stackebrandt et al., in press	153322	97846	40659	ML	98.57	FALSE
Intrasporangiaceae_10_genomes	10	Full_MARE	Stackebrandt et al., in press	153322	97846	40659	MP	90.29	FALSE
Intrasporangiaceae_10_genomes	10	Full	Stackebrandt et al., in press	847312	552628	232085	ML	90.14	TRUE
Intrasporangiaceae_10_genomes	10	Full	Stackebrandt et al., in press	847312	552628	232085	MP	97.71	TRUE
Intrasporangiaceae_10_genomes	10	Gene_content	Stackebrandt et al., in press	8499	7707	2924	ML	92.43	TRUE
Intrasporangiaceae_10_genomes	10	Gene_content	Stackebrandt et al., in press	8499	7707	2924	MP	95	TRUE
Intrasporangiaceae_10_genomes	10	Ortholog_content	Stackebrandt et al., in press	11943	11177	4255	ML	82.43	TRUE
Intrasporangiaceae_10_genomes	10	Ortholog_content	Stackebrandt et al., in press	11943	11177	4255	MP	86	TRUE
Planctomyces_12_genomes	12	Ciccarelli	Scheuner et al., under review	7007	4971	3535	ML	90.33	FALSE
Planctomyces_12_genomes	12	Ciccarelli	Scheuner et al., under review	7007	4971	3535	MP	94.11	FALSE
Planctomyces_12_genomes	12	Wu_Eisen	Scheuner et al., under review	6857	4766	3426	ML	95.33	FALSE
Planctomyces_12_genomes	12	Wu_Eisen	Scheuner et al., under review	6857	4766	3426	MP	89.89	FALSE
Planctomyces_12_genomes	12	Wu_Eisen_Ciccarelli	Scheuner et al., under review	10735	7498	5343	ML	92.56	FALSE
Planctomyces_12_genomes	12	Wu_Eisen_Ciccarelli	Scheuner et al., under review	10735	7498	5343	MP	95.67	FALSE
Planctomyces_12_genomes	12	Core_genes	Scheuner et al., under review	155180	113541	84070	ML	98.67	TRUE
Planctomyces_12_genomes	12	Core_genes	Scheuner et al., under review	155180	113541	84070	MP	100	TRUE
Planctomyces_12_genomes	12	Full_MARE	Scheuner et al., under review	183835	130057	64697	ML	100	TRUE
Planctomyces_12_genomes	12	Full_MARE	Scheuner et al., under review	183835	130057	64697	MP	100	TRUE
Planctomyces_12_genomes	12	Full	Scheuner et al., under review	1248943	909600	403153	ML	100	TRUE
Planctomyces_12_genomes	12	Full	Scheuner et al., under review	1248943	909600	403153	MP	100	TRUE
Planctomyces_12_genomes	12	Gene_content	Scheuner et al., under review	21752	21104	5744	ML	99.11	TRUE
Planctomyces_12_genomes	12	Gene_content	Scheuner et al., under review	21752	21104	5744	MP	100	TRUE
Planctomyces_12_genomes	12	Ortholog_content	Scheuner et al., under review	29316	28723	8768	ML	100	TRUE
Planctomyces_12_genomes	12	Ortholog_content	Scheuner et al., under review	29316	28723	8768	MP	99.11	TRUE
Erysipelothrix	29	Ciccarelli	Verbarg et al., in press	6915	5404	4614	ML	93.85	FALSE
Erysipelothrix	29	Ciccarelli	Verbarg et al., in press	6915	5404	4614	MP	91.27	FALSE
Erysipelothrix	29	Wu_Eisen	Verbarg et al., in press	6582	5103	4331	ML	95.65	FALSE
Erysipelothrix	29	Wu_Eisen	Verbarg et al., in press	6582	5103	4331	MP	86.81	FALSE
Erysipelothrix	29	Wu_Eisen_Ciccarelli	Verbarg et al., in press	10384	8113	6910	ML	97.92	FALSE
Erysipelothrix	29	Wu_Eisen_Ciccarelli	Verbarg et al., in press	10384	8113	6910	MP	95.38	FALSE
Erysipelothrix	29	Core_genes	Verbarg et al., in press	31829	25345	22140	ML	97.38	TRUE
Erysipelothrix	29	Core_genes	Verbarg et al., in press	31829	25345	22140	MP	98.19	TRUE
Erysipelothrix	29	Full_MARE	Verbarg et al., in press	84775	68898	59779	ML	99.85	FALSE
Erysipelothrix	29	Full_MARE	Verbarg et al., in press	84775	68898	59779	MP	97.62	FALSE
Erysipelothrix	29	Full	Verbarg et al., in press	739145	566591	320847	ML	99.69	TRUE
Erysipelothrix	29	Full	Verbarg et al., in press	739145	566591	320847	MP	96.38	TRUE
Erysipelothrix	29	Gene_content	Verbarg et al., in press	13991	13856	5185	ML	90.08	TRUE
Erysipelothrix	29	Gene_content	Verbarg et al., in press	13991	13856	5185	MP	91.88	TRUE
Erysipelothrix	29	Ortholog_content	Verbarg et al., in press	18221	18086	6686	ML	98.31	TRUE
Erysipelothrix	29	Ortholog_content	Verbarg et al., in press	18221	18086	6686	MP	93.12	TRUE
E_coli_50_genomes	50	Ciccarelli	In prep.	7560	464	50	ML	40.83	FALSE
E_coli_50_genomes	50	Ciccarelli	In prep.	7560	464	50	MP	30.96	FALSE
E_coli_50_genomes	50	Wu_Eisen	In prep.	7590	396	31	ML	27.81	FALSE
E_coli_50_genomes	50	Wu_Eisen	In prep.	7590	396	31	MP	18.62	FALSE
E_coli_50_genomes	50	Wu_Eisen_Ciccarelli	In prep.	11816	699	65	ML	42.66	FALSE
E_coli_50_genomes	50	Wu_Eisen_Ciccarelli	In prep.	11816	699	65	MP	33.68	FALSE
E_coli_50_genomes	50	Core_genes	In prep.	515894	101755	21474	ML	91.72	TRUE
E_coli_50_genomes	50	Core_genes	In prep.	515894	101755	21474	MP	87.62	TRUE
E_coli_50_genomes	50	Full_MARE	In prep.	1076767	285814	99071	ML	94.04	TRUE
E_coli_50_genomes	50	Full_MARE	In prep.	1076767	285814	99071	MP	97.64	TRUE
E_coli_50_genomes	50	Full	In prep.	1985239	456246	153146	ML	90.3	TRUE
E_coli_50_genomes	50	Full	In prep.	1985239	456246	153146	MP	97.49	TRUE
E_coli_50_genomes	50	Gene_content	In prep.	10728	9209	5273	ML	91.96	FALSE
E_coli_50_genomes	50	Gene_content	In prep.	10728	9209	5273	MP	85.77	FALSE
E_coli_50_genomes	50	Ortholog_content	In prep.	16231	14689	7439	ML	87.15	FALSE
E_coli_50_genomes	50	Ortholog_content	In prep.	16231	14689	7439	MP	87.26	FALSE
